# Supplementary material for: A Susceptible Cell‐Selective Delivery (SCSD) of mRNA‐Encoded Cas13d Against Influenza Infection
Source: Adv Sci (Weinh). 2025 Jan 10;12(9):2414651. doi: 10.1002/advs.202414651 (PMC11884569; doi:10.1002/advs.202414651)
Supplement: Supplementary file 2 — Supporting Data Files [file ADVS-12-2414651-s001.zip › PD-Data File 1.xlsx]

## Sheet: NP 
H1	pos	coverage
ATGGCGTCTCAAGGCACCAAACGAT	45	0.949234
TGGCGTCTCAAGGCACCAAACGATC	46	0.949234
TTCCAGGGGCGGGGAGTCTTCGAGC	1416	0.931072
TCCAGGGGCGGGGAGTCTTCGAGCT	1417	0.930963
CCAGGGGCGGGGAGTCTTCGAGCTC	1418	0.91291
CAGGGGCGGGGAGTCTTCGAGCTCT	1419	0.919037
AGGGGCGGGGAGTCTTCGAGCTCTC	1420	0.918271
AAAGGCAACGAACCCGATCGTGCCT	1451	0.920022
AAGGCAACGAACCCGATCGTGCCTT	1452	0.923085
AGGCAACGAACCCGATCGTGCCTTC	1453	0.922867
CCCGATCGTGCCTTCCTTTGACATG	1463	0.915317
CCGATCGTGCCTTCCTTTGACATGA	1464	0.912691
CGATCGTGCCTTCCTTTGACATGAG	1465	0.903939
TCTTATTTCTTCGGAGACAATGCAG	1502	0.949234
CTTATTTCTTCGGAGACAATGCAGA	1503	0.948468
TTATTTCTTCGGAGACAATGCAGAG	1504	0.942232
TATTTCTTCGGAGACAATGCAGAGG	1505	0.944967
ATTTCTTCGGAGACAATGCAGAGGA	1506	0.944748
TTTCTTCGGAGACAATGCAGAGGAG	1507	0.924508
TTCTTCGGAGACAATGCAGAGGAGT	1508	0.924617
TCTTCGGAGACAATGCAGAGGAGTA	1509	0.924617
CTTCGGAGACAATGCAGAGGAGTAT	1510	0.900656
TTCGGAGACAATGCAGAGGAGTATG	1511	0.900328
	pos	coverage
ATGGCGTCTCAAGGCACCAAA	45	0.969147
TGGCGTCTCAAGGCACCAAAC	46	0.967943
GGCGTCTCAAGGCACCAAACG	47	0.967943
GCGTCTCAAGGCACCAAACGA	48	0.951641
CGTCTCAAGGCACCAAACGAT	49	0.949344
GTCTCAAGGCACCAAACGATC	50	0.951204
CTTTATGACAAAGAAGAAATA	372	0.906455
TTTATGACAAAGAAGAAATAA	373	0.906236
TTATGACAAAGAAGAAATAAG	374	0.904923
TTTGGCGCCAAGCAAACAATG	400	0.912691
TTGGCGCCAAGCAAACAATGG	401	0.913786
AGAAGCAGATACTGGGCCATA	1188	0.902845
GAAGCAGATACTGGGCCATAA	1189	0.905361
AAGCAGATACTGGGCCATAAG	1190	0.905252
TTCCAGGGGCGGGGAGTCTTC	1416	0.933151
TCCAGGGGCGGGGAGTCTTCG	1417	0.933151
CCAGGGGCGGGGAGTCTTCGA	1418	0.933151
CAGGGGCGGGGAGTCTTCGAG	1419	0.939497
AGGGGCGGGGAGTCTTCGAGC	1420	0.937418
GGGGCGGGGAGTCTTCGAGCT	1421	0.937309
GGGCGGGGAGTCTTCGAGCTC	1422	0.942232
GGCGGGGAGTCTTCGAGCTCT	1423	0.942451
GCGGGGAGTCTTCGAGCTCTC	1424	0.941685
AAAGGCAACGAACCCGATCGT	1451	0.922867
AAGGCAACGAACCCGATCGTG	1452	0.925821
AGGCAACGAACCCGATCGTGC	1453	0.925821
GGCAACGAACCCGATCGTGCC	1454	0.92593
GCAACGAACCCGATCGTGCCT	1455	0.923961
CAACGAACCCGATCGTGCCTT	1456	0.923851
AACGAACCCGATCGTGCCTTC	1457	0.923632
CCCGATCGTGCCTTCCTTTGA	1463	0.927681
CCGATCGTGCCTTCCTTTGAC	1464	0.925164
CGATCGTGCCTTCCTTTGACA	1465	0.924179
GATCGTGCCTTCCTTTGACAT	1466	0.92407
ATCGTGCCTTCCTTTGACATG	1467	0.916521
TCGTGCCTTCCTTTGACATGA	1468	0.917287
CGTGCCTTCCTTTGACATGAG	1469	0.908315
GTGCCTTCCTTTGACATGAGT	1470	0.900438
TGCCTTCCTTTGACATGAGTA	1471	0.900547
GCCTTCCTTTGACATGAGTAA	1472	0.900109
TCTTATTTCTTCGGAGACAAT	1502	0.950656
CTTATTTCTTCGGAGACAATG	1503	0.950656
TTATTTCTTCGGAGACAATGC	1504	0.953173
TATTTCTTCGGAGACAATGCA	1505	0.954705
ATTTCTTCGGAGACAATGCAG	1506	0.954595
TTTCTTCGGAGACAATGCAGA	1507	0.953829
TTCTTCGGAGACAATGCAGAG	1508	0.945295
TCTTCGGAGACAATGCAGAGG	1509	0.945295
CTTCGGAGACAATGCAGAGGA	1510	0.945077
TTCGGAGACAATGCAGAGGAG	1511	0.924945
TCGGAGACAATGCAGAGGAGT	1512	0.924836
CGGAGACAATGCAGAGGAGTA	1513	0.924836
GGAGACAATGCAGAGGAGTAT	1514	0.904376
GAGACAATGCAGAGGAGTATG	1515	0.903939
AGACAATGCAGAGGAGTATGA	1516	0.903501
	pos	coverage
ATGGCGTCTCAAGGCACCAAAC	45	0.967943
TGGCGTCTCAAGGCACCAAACG	46	0.967943
GGCGTCTCAAGGCACCAAACGA	47	0.951532
GCGTCTCAAGGCACCAAACGAT	48	0.949344
CGTCTCAAGGCACCAAACGATC	49	0.949344
CTTTATGACAAAGAAGAAATAA	372	0.906127
TTTATGACAAAGAAGAAATAAG	373	0.904923
TTTGGCGCCAAGCAAACAATGG	400	0.912691
AGAAGCAGATACTGGGCCATAA	1188	0.902735
GAAGCAGATACTGGGCCATAAG	1189	0.905252
TTCCAGGGGCGGGGAGTCTTCG	1416	0.933151
TCCAGGGGCGGGGAGTCTTCGA	1417	0.933151
CCAGGGGCGGGGAGTCTTCGAG	1418	0.933151
CAGGGGCGGGGAGTCTTCGAGC	1419	0.937418
AGGGGCGGGGAGTCTTCGAGCT	1420	0.937309
GGGGCGGGGAGTCTTCGAGCTC	1421	0.919256
GGGCGGGGAGTCTTCGAGCTCT	1422	0.942013
GGCGGGGAGTCTTCGAGCTCTC	1423	0.941685
AAAGGCAACGAACCCGATCGTG	1451	0.922538
AAGGCAACGAACCCGATCGTGC	1452	0.925821
AGGCAACGAACCCGATCGTGCC	1453	0.925821
GGCAACGAACCCGATCGTGCCT	1454	0.923304
GCAACGAACCCGATCGTGCCTT	1455	0.923851
CAACGAACCCGATCGTGCCTTC	1456	0.923632
CCCGATCGTGCCTTCCTTTGAC	1463	0.925164
CCGATCGTGCCTTCCTTTGACA	1464	0.924179
CGATCGTGCCTTCCTTTGACAT	1465	0.92407
GATCGTGCCTTCCTTTGACATG	1466	0.915317
ATCGTGCCTTCCTTTGACATGA	1467	0.913895
TCGTGCCTTCCTTTGACATGAG	1468	0.908315
GTGCCTTCCTTTGACATGAGTA	1470	0.900438
TGCCTTCCTTTGACATGAGTAA	1471	0.900109
TCTTATTTCTTCGGAGACAATG	1502	0.950656
CTTATTTCTTCGGAGACAATGC	1503	0.950656
TTATTTCTTCGGAGACAATGCA	1504	0.95186
TATTTCTTCGGAGACAATGCAG	1505	0.954595
ATTTCTTCGGAGACAATGCAGA	1506	0.953829
TTTCTTCGGAGACAATGCAGAG	1507	0.944967
TTCTTCGGAGACAATGCAGAGG	1508	0.945295
TCTTCGGAGACAATGCAGAGGA	1509	0.945077
CTTCGGAGACAATGCAGAGGAG	1510	0.924726
TTCGGAGACAATGCAGAGGAGT	1511	0.924836
TCGGAGACAATGCAGAGGAGTA	1512	0.924836
CGGAGACAATGCAGAGGAGTAT	1513	0.900875
GGAGACAATGCAGAGGAGTATG	1514	0.903829
GAGACAATGCAGAGGAGTATGA	1515	0.903501
	pos	coverage
ATGGCGTCTCAAGGCACCAAACG	45	0.967943
TGGCGTCTCAAGGCACCAAACGA	46	0.951532
GGCGTCTCAAGGCACCAAACGAT	47	0.949234
GCGTCTCAAGGCACCAAACGATC	48	0.949344
CTTTATGACAAAGAAGAAATAAG	372	0.904814
AGAAGCAGATACTGGGCCATAAG	1188	0.902626
TTCCAGGGGCGGGGAGTCTTCGA	1416	0.933151
TCCAGGGGCGGGGAGTCTTCGAG	1417	0.933151
CCAGGGGCGGGGAGTCTTCGAGC	1418	0.931072
CAGGGGCGGGGAGTCTTCGAGCT	1419	0.937309
AGGGGCGGGGAGTCTTCGAGCTC	1420	0.919256
GGGGCGGGGAGTCTTCGAGCTCT	1421	0.919037
GGGCGGGGAGTCTTCGAGCTCTC	1422	0.941247
AAAGGCAACGAACCCGATCGTGC	1451	0.922538
AAGGCAACGAACCCGATCGTGCC	1452	0.925821
AGGCAACGAACCCGATCGTGCCT	1453	0.923195
GGCAACGAACCCGATCGTGCCTT	1454	0.923195
GCAACGAACCCGATCGTGCCTTC	1455	0.923632
CCCGATCGTGCCTTCCTTTGACA	1463	0.924179
CCGATCGTGCCTTCCTTTGACAT	1464	0.92407
CGATCGTGCCTTCCTTTGACATG	1465	0.915317
GATCGTGCCTTCCTTTGACATGA	1466	0.912691
ATCGTGCCTTCCTTTGACATGAG	1467	0.905033
GTGCCTTCCTTTGACATGAGTAA	1470	0.9
TCTTATTTCTTCGGAGACAATGC	1502	0.950656
CTTATTTCTTCGGAGACAATGCA	1503	0.949344
TTATTTCTTCGGAGACAATGCAG	1504	0.951751
TATTTCTTCGGAGACAATGCAGA	1505	0.953829
ATTTCTTCGGAGACAATGCAGAG	1506	0.944967
TTTCTTCGGAGACAATGCAGAGG	1507	0.944967
TTCTTCGGAGACAATGCAGAGGA	1508	0.945077
TCTTCGGAGACAATGCAGAGGAG	1509	0.924726
CTTCGGAGACAATGCAGAGGAGT	1510	0.924617
TTCGGAGACAATGCAGAGGAGTA	1511	0.924836
TCGGAGACAATGCAGAGGAGTAT	1512	0.900875
CGGAGACAATGCAGAGGAGTATG	1513	0.900328
GGAGACAATGCAGAGGAGTATGA	1514	0.903392
	pos	coverage
ATGGCGTCTCAAGGCACCAAACGA	45	0.951532
TGGCGTCTCAAGGCACCAAACGAT	46	0.949234
GGCGTCTCAAGGCACCAAACGATC	47	0.949234
TTCCAGGGGCGGGGAGTCTTCGAG	1416	0.933151
TCCAGGGGCGGGGAGTCTTCGAGC	1417	0.931072
CCAGGGGCGGGGAGTCTTCGAGCT	1418	0.930963
CAGGGGCGGGGAGTCTTCGAGCTC	1419	0.919256
AGGGGCGGGGAGTCTTCGAGCTCT	1420	0.919037
GGGGCGGGGAGTCTTCGAGCTCTC	1421	0.918271
AAAGGCAACGAACCCGATCGTGCC	1451	0.922538
AAGGCAACGAACCCGATCGTGCCT	1452	0.923195
AGGCAACGAACCCGATCGTGCCTT	1453	0.923085
GGCAACGAACCCGATCGTGCCTTC	1454	0.922976
CCCGATCGTGCCTTCCTTTGACAT	1463	0.92407
CCGATCGTGCCTTCCTTTGACATG	1464	0.915317
CGATCGTGCCTTCCTTTGACATGA	1465	0.912691
GATCGTGCCTTCCTTTGACATGAG	1466	0.903939
TCTTATTTCTTCGGAGACAATGCA	1502	0.949344
CTTATTTCTTCGGAGACAATGCAG	1503	0.949234
TTATTTCTTCGGAGACAATGCAGA	1504	0.950985
TATTTCTTCGGAGACAATGCAGAG	1505	0.944967
ATTTCTTCGGAGACAATGCAGAGG	1506	0.944967
TTTCTTCGGAGACAATGCAGAGGA	1507	0.944748
TTCTTCGGAGACAATGCAGAGGAG	1508	0.924726
TCTTCGGAGACAATGCAGAGGAGT	1509	0.924617
CTTCGGAGACAATGCAGAGGAGTA	1510	0.924617
TTCGGAGACAATGCAGAGGAGTAT	1511	0.900875
TCGGAGACAATGCAGAGGAGTATG	1512	0.900328
	pos	coverage
ATGGCGTCTCAAGGCACCAAACGATC	45	0.949234
TTCCAGGGGCGGGGAGTCTTCGAGCT	1416	0.930963
TCCAGGGGCGGGGAGTCTTCGAGCTC	1417	0.91291
CCAGGGGCGGGGAGTCTTCGAGCTCT	1418	0.912691
CAGGGGCGGGGAGTCTTCGAGCTCTC	1419	0.918271
AAAGGCAACGAACCCGATCGTGCCTT	1451	0.919912
AAGGCAACGAACCCGATCGTGCCTTC	1452	0.922867
CCCGATCGTGCCTTCCTTTGACATGA	1463	0.912691
CCGATCGTGCCTTCCTTTGACATGAG	1464	0.903939
TCTTATTTCTTCGGAGACAATGCAGA	1502	0.948468
CTTATTTCTTCGGAGACAATGCAGAG	1503	0.939716
TTATTTCTTCGGAGACAATGCAGAGG	1504	0.942232
TATTTCTTCGGAGACAATGCAGAGGA	1505	0.944748
ATTTCTTCGGAGACAATGCAGAGGAG	1506	0.924508
TTTCTTCGGAGACAATGCAGAGGAGT	1507	0.924398
TTCTTCGGAGACAATGCAGAGGAGTA	1508	0.924617
TCTTCGGAGACAATGCAGAGGAGTAT	1509	0.900656
CTTCGGAGACAATGCAGAGGAGTATG	1510	0.900109
	pos	coverage
TTCCAGGGGCGGGGAGTCTTCGAGCTC	1416	0.91291
TCCAGGGGCGGGGAGTCTTCGAGCTCT	1417	0.912691
CCAGGGGCGGGGAGTCTTCGAGCTCTC	1418	0.911926
AAAGGCAACGAACCCGATCGTGCCTTC	1451	0.919694
CCCGATCGTGCCTTCCTTTGACATGAG	1463	0.903939
TCTTATTTCTTCGGAGACAATGCAGAG	1502	0.939716
CTTATTTCTTCGGAGACAATGCAGAGG	1503	0.939716
TTATTTCTTCGGAGACAATGCAGAGGA	1504	0.942013
TATTTCTTCGGAGACAATGCAGAGGAG	1505	0.924508
ATTTCTTCGGAGACAATGCAGAGGAGT	1506	0.924398
TTTCTTCGGAGACAATGCAGAGGAGTA	1507	0.924398
TTCTTCGGAGACAATGCAGAGGAGTAT	1508	0.900656
TCTTCGGAGACAATGCAGAGGAGTATG	1509	0.900109
	pos	coverage
TTCCAGGGGCGGGGAGTCTTCGAGCTCT	1416	0.912691
TCCAGGGGCGGGGAGTCTTCGAGCTCTC	1417	0.911926
TCTTATTTCTTCGGAGACAATGCAGAGG	1502	0.939716
CTTATTTCTTCGGAGACAATGCAGAGGA	1503	0.939497
TTATTTCTTCGGAGACAATGCAGAGGAG	1504	0.921882
TATTTCTTCGGAGACAATGCAGAGGAGT	1505	0.924398
ATTTCTTCGGAGACAATGCAGAGGAGTA	1506	0.924398
TTTCTTCGGAGACAATGCAGAGGAGTAT	1507	0.900438
TTCTTCGGAGACAATGCAGAGGAGTATG	1508	0.900109
	pos	coverage
TTCCAGGGGCGGGGAGTCTTCGAGCTCTC	1416	0.911926
TCTTATTTCTTCGGAGACAATGCAGAGGA	1502	0.939497
CTTATTTCTTCGGAGACAATGCAGAGGAG	1503	0.919365
TTATTTCTTCGGAGACAATGCAGAGGAGT	1504	0.921772
TATTTCTTCGGAGACAATGCAGAGGAGTA	1505	0.924398
ATTTCTTCGGAGACAATGCAGAGGAGTAT	1506	0.900438
	pos	coverage
TCTTATTTCTTCGGAGACAATGCAGAGGAG	1502	0.919365
CTTATTTCTTCGGAGACAATGCAGAGGAGT	1503	0.919256
TTATTTCTTCGGAGACAATGCAGAGGAGTA	1504	0.921772
TATTTCTTCGGAGACAATGCAGAGGAGTAT	1505	0.900438
H3
	pos	coverage
TCCCAAGGCACCAAACGGTCTTATG	56	0.908872
CCCAAGGCACCAAACGGTCTTATGA	57	0.909048
CCAAGGCACCAAACGGTCTTATGAA	58	0.908227
CAAGGCACCAAACGGTCTTATGAAC	59	0.916144
AAGGCACCAAACGGTCTTATGAACA	60	0.916144
AGGCACCAAACGGTCTTATGAACAG	61	0.908579
GGCACCAAACGGTCTTATGAACAGA	62	0.909576
GCACCAAACGGTCTTATGAACAGAT	63	0.909693
CACCAAACGGTCTTATGAACAGATG	64	0.909693
ACCAAACGGTCTTATGAACAGATGG	65	0.909693
CCAAACGGTCTTATGAACAGATGGA	66	0.909693
CAAACGGTCTTATGAACAGATGGAA	67	0.909224
AAACGGTCTTATGAACAGATGGAAA	68	0.9094
AACGGTCTTATGAACAGATGGAAAC	69	0.9094
ACGGTCTTATGAACAGATGGAAACT	70	0.90852
CGGTCTTATGAACAGATGGAAACTG	71	0.90852
GGTCTTATGAACAGATGGAAACTGA	72	0.908462
GTCTTATGAACAGATGGAAACTGAT	73	0.908462
TCTTATGAACAGATGGAAACTGATG	74	0.913505
CTTATGAACAGATGGAAACTGATGG	75	0.913505
TTATGAACAGATGGAAACTGATGGA	76	0.910749
TATGAACAGATGGAAACTGATGGAG	77	0.913329
ATGAACAGATGGAAACTGATGGAGA	78	0.91327
TGAACAGATGGAAACTGATGGAGAT	79	0.904122
GAACAGATGGAAACTGATGGAGATC	80	0.904416
AACAGATGGAAACTGATGGAGATCG	81	0.904533
ACAGATGGAAACTGATGGAGATCGC	82	0.904122
CAGATGGAAACTGATGGAGATCGCC	83	0.905002
AGATGGAAACTGATGGAGATCGCCA	84	0.904885
GATGGAAACTGATGGAGATCGCCAG	85	0.904533
ATGGAAACTGATGGAGATCGCCAGA	86	0.911746
TGGAAACTGATGGAGATCGCCAGAA	87	0.911101
GGAAACTGATGGAGATCGCCAGAAT	88	0.910632
GAAACTGATGGAGATCGCCAGAATG	89	0.910514
AAACTGATGGAGATCGCCAGAATGC	90	0.910514
AACTGATGGAGATCGCCAGAATGCA	91	0.910045
ACTGATGGAGATCGCCAGAATGCAA	92	0.910514
CTGATGGAGATCGCCAGAATGCAAC	93	0.909048
TGATGGAGATCGCCAGAATGCAACT	94	0.908051
GATGGAGATCGCCAGAATGCAACTG	95	0.908931
ATGGAGATCGCCAGAATGCAACTGA	96	0.908931
TGGAGATCGCCAGAATGCAACTGAG	97	0.902187
GGAGATCGCCAGAATGCAACTGAGA	98	0.902187
GAGATCGCCAGAATGCAACTGAGAT	99	0.902187
AGATCGCCAGAATGCAACTGAGATT	100	0.901894
GATCGCCAGAATGCAACTGAGATTA	101	0.904416
ATCGCCAGAATGCAACTGAGATTAG	102	0.904298
CGCCAGAATGCAACTGAGATTAGGG	104	0.908462
GCCAGAATGCAACTGAGATTAGGGC	105	0.908462
CCAGAATGCAACTGAGATTAGGGCA	106	0.907348
CAGAATGCAACTGAGATTAGGGCAT	107	0.90811
AGAATGCAACTGAGATTAGGGCATC	108	0.90811
GAATGCAACTGAGATTAGGGCATCC	109	0.901132
AATGCAACTGAGATTAGGGCATCCG	110	0.901308
ATGCAACTGAGATTAGGGCATCCGT	111	0.901308
ATTAGGGCATCCGTCGGGAAGATGA	122	0.902656
TTAGGGCATCCGTCGGGAAGATGAT	123	0.902774
TAGGGCATCCGTCGGGAAGATGATT	124	0.901835
AGGGCATCCGTCGGGAAGATGATTG	125	0.902011
GGGCATCCGTCGGGAAGATGATTGA	126	0.902129
GGCATCCGTCGGGAAGATGATTGAT	127	0.901132
GCATCCGTCGGGAAGATGATTGATG	128	0.90594
CATCCGTCGGGAAGATGATTGATGG	129	0.906058
GTCGGGAAGATGATTGATGGAATTG	134	0.905178
TCGGGAAGATGATTGATGGAATTGG	135	0.905471
CGGGAAGATGATTGATGGAATTGGG	136	0.901073
GGGAAGATGATTGATGGAATTGGGA	137	0.903653
GGAAGATGATTGATGGAATTGGGAG	138	0.902774
GGGAGATTCTACATCCAAATGTGCA	158	0.920718
GGAGATTCTACATCCAAATGTGCAC	159	0.920718
GAGATTCTACATCCAAATGTGCACT	160	0.908169
AGATTCTACATCCAAATGTGCACTG	161	0.912743
GATTCTACATCCAAATGTGCACTGA	162	0.912801
ATTCTACATCCAAATGTGCACTGAA	163	0.923298
TTCTACATCCAAATGTGCACTGAAC	164	0.950566
TCTACATCCAAATGTGCACTGAACT	165	0.950566
CTACATCCAAATGTGCACTGAACTT	166	0.902832
TACATCCAAATGTGCACTGAACTTA	167	0.903947
ACATCCAAATGTGCACTGAACTTAA	168	0.903829
CATCCAAATGTGCACTGAACTTAAA	169	0.902774
ATCCAAATGTGCACTGAACTTAAAC	170	0.90553
TCCAAATGTGCACTGAACTTAAACT	171	0.906116
CCAAATGTGCACTGAACTTAAACTC	172	0.904474
CAAATGTGCACTGAACTTAAACTCA	173	0.904885
AAATGTGCACTGAACTTAAACTCAG	174	0.904885
AATGTGCACTGAACTTAAACTCAGT	175	0.904709
ATGTGCACTGAACTTAAACTCAGTG	176	0.905882
TGTGCACTGAACTTAAACTCAGTGA	177	0.905882
GTGCACTGAACTTAAACTCAGTGAT	178	0.90465
TGCACTGAACTTAAACTCAGTGATC	179	0.903947
GCACTGAACTTAAACTCAGTGATCA	180	0.903829
CACTGAACTTAAACTCAGTGATCAT	181	0.903184
ACTGAACTTAAACTCAGTGATCATG	182	0.904826
CTGAACTTAAACTCAGTGATCATGA	183	0.904826
TGAACTTAAACTCAGTGATCATGAA	184	0.903536
GAACTTAAACTCAGTGATCATGAAG	185	0.915733
AACTTAAACTCAGTGATCATGAAGG	186	0.915733
ACTTAAACTCAGTGATCATGAAGGA	187	0.900721
CTTAAACTCAGTGATCATGAAGGAC	188	0.900545
TTAAACTCAGTGATCATGAAGGACG	189	0.900545
AAATGGATGAGGGAACTCGTCCTTT	356	0.907582
AATGGATGAGGGAACTCGTCCTTTA	357	0.907582
ATGGATGAGGGAACTCGTCCTTTAT	358	0.906761
TGGATGAGGGAACTCGTCCTTTATG	359	0.906937
GGATGAGGGAACTCGTCCTTTATGA	360	0.906937
GATGAGGGAACTCGTCCTTTATGAC	361	0.906409
ATGAGGGAACTCGTCCTTTATGACA	362	0.906409
TGAGGGAACTCGTCCTTTATGACAA	363	0.907641
GAGGGAACTCGTCCTTTATGACAAA	364	0.905237
AGGGAACTCGTCCTTTATGACAAAG	365	0.908227
GGGAACTCGTCCTTTATGACAAAGA	366	0.908286
GAAATAAGGCGAATCTGGCGCCAAG	392	0.907465
AAATAAGGCGAATCTGGCGCCAAGC	393	0.907465
AATAAGGCGAATCTGGCGCCAAGCC	394	0.902656
ATAAGGCGAATCTGGCGCCAAGCCA	395	0.904357
TAAGGCGAATCTGGCGCCAAGCCAA	396	0.904592
AAGGCGAATCTGGCGCCAAGCCAAC	397	0.903536
AGGCGAATCTGGCGCCAAGCCAACA	398	0.903653
GGCGAATCTGGCGCCAAGCCAACAA	399	0.903419
GCGAATCTGGCGCCAAGCCAACAAT	400	0.903126
CGAATCTGGCGCCAAGCCAACAATG	401	0.903829
GAATCTGGCGCCAAGCCAACAATGG	402	0.904357
AATCTGGCGCCAAGCCAACAATGGT	403	0.903595
ATCTGGCGCCAAGCCAACAATGGTG	404	0.910221
TCTGGCGCCAAGCCAACAATGGTGA	405	0.913329
CTGGCGCCAAGCCAACAATGGTGAG	406	0.908638
TGGCGCCAAGCCAACAATGGTGAGG	407	0.912215
GGCGCCAAGCCAACAATGGTGAGGA	408	0.912156
GCGCCAAGCCAACAATGGTGAGGAT	409	0.910749
CGCCAAGCCAACAATGGTGAGGATG	410	0.910573
GCCAAGCCAACAATGGTGAGGATGC	411	0.910514
CCAAGCCAACAATGGTGAGGATGCT	412	0.9077
CAAGCCAACAATGGTGAGGATGCTA	413	0.908286
AAGCCAACAATGGTGAGGATGCTAC	414	0.908169
AGCCAACAATGGTGAGGATGCTACA	415	0.906175
GCCAACAATGGTGAGGATGCTACAT	416	0.906761
CCAACAATGGTGAGGATGCTACATC	417	0.906761
CAACAATGGTGAGGATGCTACATCT	418	0.90424
AACAATGGTGAGGATGCTACATCTG	419	0.909048
ACAATGGTGAGGATGCTACATCTGG	420	0.909107
CAATGGTGAGGATGCTACATCTGGT	421	0.908462
AATGGTGAGGATGCTACATCTGGTC	422	0.908345
ATGGTGAGGATGCTACATCTGGTCT	423	0.908345
TGGTGAGGATGCTACATCTGGTCTA	424	0.907465
GGTGAGGATGCTACATCTGGTCTAA	425	0.907641
GTGAGGATGCTACATCTGGTCTAAC	426	0.907582
ACTGGAATGGATCCCAGAATGTGCT	518	0.925702
CTGGAATGGATCCCAGAATGTGCTC	519	0.926406
TGGAATGGATCCCAGAATGTGCTCT	520	0.924764
GGAATGGATCCCAGAATGTGCTCTC	521	0.926934
GAATGGATCCCAGAATGTGCTCTCT	522	0.926934
AATGGATCCCAGAATGTGCTCTCTG	523	0.912919
ATGGATCCCAGAATGTGCTCTCTGA	524	0.917551
TGGATCCCAGAATGTGCTCTCTGAT	525	0.917551
GGATCCCAGAATGTGCTCTCTGATG	526	0.917551
GATCCCAGAATGTGCTCTCTGATGC	527	0.917551
ATCCCAGAATGTGCTCTCTGATGCA	528	0.917551
TCCCAGAATGTGCTCTCTGATGCAG	529	0.915499
CCCAGAATGTGCTCTCTGATGCAGG	530	0.91673
CCAGAATGTGCTCTCTGATGCAGGG	531	0.916789
TGAGAGGATCAGTTGCTCACAAATC	846	0.911628
GAGAGGATCAGTTGCTCACAAATCT	847	0.909928
AGAGGATCAGTTGCTCACAAATCTT	848	0.913036
GAGGATCAGTTGCTCACAAATCTTG	849	0.913036
AGGATCAGTTGCTCACAAATCTTGC	850	0.910456
GGATCAGTTGCTCACAAATCTTGCC	851	0.90899
GATCAGTTGCTCACAAATCTTGCCT	852	0.90899
ATCAGTTGCTCACAAATCTTGCCTA	853	0.908227
TCAGTTGCTCACAAATCTTGCCTAC	854	0.911746
CAGTTGCTCACAAATCTTGCCTACC	855	0.911746
GCCTGTGCATATGGACCTGCAGTAT	881	0.914326
CCTGTGCATATGGACCTGCAGTATC	882	0.914502
CTGTGCATATGGACCTGCAGTATCC	883	0.912156
TGTGCATATGGACCTGCAGTATCCA	884	0.913329
GTGCATATGGACCTGCAGTATCCAG	885	0.912098
TGCATATGGACCTGCAGTATCCAGT	886	0.911922
GCATATGGACCTGCAGTATCCAGTG	887	0.912801
CATATGGACCTGCAGTATCCAGTGG	888	0.912977
ATATGGACCTGCAGTATCCAGTGGT	889	0.913094
TATGGACCTGCAGTATCCAGTGGTT	890	0.91327
ATGGACCTGCAGTATCCAGTGGTTA	891	0.91327
TGGACCTGCAGTATCCAGTGGTTAC	892	0.909166
GGACCTGCAGTATCCAGTGGTTACG	893	0.909693
GACCTGCAGTATCCAGTGGTTACGA	894	0.909576
AAATAGCCAAATATACAGCTTAATC	973	0.906996
AATAGCCAAATATACAGCTTAATCA	974	0.907406
ATAGCCAAATATACAGCTTAATCAG	975	0.907406
TAGCCAAATATACAGCTTAATCAGA	976	0.906644
AGCCAAATATACAGCTTAATCAGAC	977	0.909869
GCCAAATATACAGCTTAATCAGACC	978	0.909576
AATGAGAATCCAGCACACAAGAGTC	1004	0.911218
ATGAGAATCCAGCACACAAGAGTCA	1005	0.911218
TGGATGGCATGCCATTCTGCTGCAT	1037	0.914619
GGATGGCATGCCATTCTGCTGCATT	1038	0.914619
GATGGCATGCCATTCTGCTGCATTT	1039	0.913446
ATGGCATGCCATTCTGCTGCATTTG	1040	0.913446
TGGCATGCCATTCTGCTGCATTTGA	1041	0.913446
GGCATGCCATTCTGCTGCATTTGAA	1042	0.910983
GCATGCCATTCTGCTGCATTTGAAG	1043	0.911511
CATGCCATTCTGCTGCATTTGAAGA	1044	0.911511
ATGCCATTCTGCTGCATTTGAAGAT	1045	0.909752
TGCCATTCTGCTGCATTTGAAGATT	1046	0.910632
GCCATTCTGCTGCATTTGAAGATTT	1047	0.910632
CCATTCTGCTGCATTTGAAGATTTA	1048	0.909576
CATTCTGCTGCATTTGAAGATTTAA	1049	0.918079
ATTCTGCTGCATTTGAAGATTTAAG	1050	0.917727
TTCTGCTGCATTTGAAGATTTAAGA	1051	0.916847
TCTGCTGCATTTGAAGATTTAAGAT	1052	0.916789
CTGCTGCATTTGAAGATTTAAGATT	1053	0.916789
TGCTGCATTTGAAGATTTAAGATTG	1054	0.912391
GCTGCATTTGAAGATTTAAGATTGT	1055	0.913798
CTGCATTTGAAGATTTAAGATTGTT	1056	0.913622
TGCATTTGAAGATTTAAGATTGTTA	1057	0.911335
GCATTTGAAGATTTAAGATTGTTAA	1058	0.911922
CATTTGAAGATTTAAGATTGTTAAG	1059	0.911922
TACAAATTGCTTCAAATGAGAACAT	1137	0.915147
ACAAATTGCTTCAAATGAGAACATG	1138	0.912508
CAAATTGCTTCAAATGAGAACATGG	1139	0.9206
AAATTGCTTCAAATGAGAACATGGA	1140	0.920483
AATTGCTTCAAATGAGAACATGGAT	1141	0.913446
ATTGCTTCAAATGAGAACATGGATA	1142	0.914854
TTGCTTCAAATGAGAACATGGATAA	1143	0.915206
TGCTTCAAATGAGAACATGGATAAT	1144	0.913153
GCTTCAAATGAGAACATGGATAATA	1145	0.912801
CTTCAAATGAGAACATGGATAATAT	1146	0.912801
TTCAAATGAGAACATGGATAATATG	1147	0.90899
TCAAATGAGAACATGGATAATATGG	1148	0.909693
CAAATGAGAACATGGATAATATGGG	1149	0.909693
AAATGAGAACATGGATAATATGGGA	1150	0.904943
AATGAGAACATGGATAATATGGGAT	1151	0.905178
ATGAGAACATGGATAATATGGGATC	1152	0.905178
TGAGAACATGGATAATATGGGATCA	1153	0.901249
GAGAACATGGATAATATGGGATCAA	1154	0.901718
AGAACATGGATAATATGGGATCAAG	1155	0.901073
AACATGGATAATATGGGATCAAGCA	1157	0.901601
ACATGGATAATATGGGATCAAGCAC	1158	0.901601
GATAATATGGGATCAAGCACTCTTG	1163	0.900428
ATAATATGGGATCAAGCACTCTTGA	1164	0.900428
AATATGGGATCAAGCACTCTTGAAC	1166	0.901484
ATATGGGATCAAGCACTCTTGAACT	1167	0.901542
ATGGGATCAAGCACTCTTGAACTGA	1169	0.901777
TGGGATCAAGCACTCTTGAACTGAG	1170	0.902305
GGGATCAAGCACTCTTGAACTGAGA	1171	0.90166
GGATCAAGCACTCTTGAACTGAGAA	1172	0.905471
GATCAAGCACTCTTGAACTGAGAAG	1173	0.905471
ATCATGGCAGCATTCACTGGAAATA	1322	0.904592
TCATGGCAGCATTCACTGGAAATAC	1323	0.903829
GGAAGAACTTCAGACATGAGGGCAG	1352	0.904592
GAAGAACTTCAGACATGAGGGCAGA	1353	0.904592
AAGAACTTCAGACATGAGGGCAGAA	1354	0.904181
AGAACTTCAGACATGAGGGCAGAAA	1355	0.906292
GAACTTCAGACATGAGGGCAGAAAT	1356	0.906527
AACTTCAGACATGAGGGCAGAAATC	1357	0.905354
ACTTCAGACATGAGGGCAGAAATCA	1358	0.906175
CTTCAGACATGAGGGCAGAAATCAT	1359	0.906351
TTCAGACATGAGGGCAGAAATCATA	1360	0.906175
TCAGACATGAGGGCAGAAATCATAA	1361	0.90682
CAGACATGAGGGCAGAAATCATAAG	1362	0.906058
AGACATGAGGGCAGAAATCATAAGG	1363	0.902891
GACATGAGGGCAGAAATCATAAGGA	1364	0.904298
ACATGAGGGCAGAAATCATAAGGAT	1365	0.904181
CATGAGGGCAGAAATCATAAGGATG	1366	0.903888
ATGAGGGCAGAAATCATAAGGATGA	1367	0.905295
TGAGGGCAGAAATCATAAGGATGAT	1368	0.905295
GAGGGCAGAAATCATAAGGATGATG	1369	0.905295
AGGGCAGAAATCATAAGGATGATGG	1370	0.905295
GGGCAGAAATCATAAGGATGATGGA	1371	0.905295
GGCAGAAATCATAAGGATGATGGAA	1372	0.903712
GACGAGAAGGCAGCGAACCCGATCG	1451	0.915206
ACGAGAAGGCAGCGAACCCGATCGT	1452	0.915206
CGAGAAGGCAGCGAACCCGATCGTG	1453	0.914971
GAGAAGGCAGCGAACCCGATCGTGC	1454	0.916672
AGAAGGCAGCGAACCCGATCGTGCC	1455	0.916672
GAAGGCAGCGAACCCGATCGTGCCC	1456	0.916496
AAGGCAGCGAACCCGATCGTGCCCT	1457	0.916906
AGGCAGCGAACCCGATCGTGCCCTC	1458	0.916906
GGCAGCGAACCCGATCGTGCCCTCT	1459	0.917727
GCAGCGAACCCGATCGTGCCCTCTT	1460	0.91802
CAGCGAACCCGATCGTGCCCTCTTT	1461	0.91802
AGCGAACCCGATCGTGCCCTCTTTT	1462	0.917668
GCGAACCCGATCGTGCCCTCTTTTG	1463	0.916965
CGAACCCGATCGTGCCCTCTTTTGA	1464	0.924647
GAACCCGATCGTGCCCTCTTTTGAT	1465	0.91978
AACCCGATCGTGCCCTCTTTTGATA	1466	0.919838
ACCCGATCGTGCCCTCTTTTGATAT	1467	0.918665
CCCGATCGTGCCCTCTTTTGATATG	1468	0.918372
CCGATCGTGCCCTCTTTTGATATGA	1469	0.918372
CGATCGTGCCCTCTTTTGATATGAG	1470	0.914091
GATCGTGCCCTCTTTTGATATGAGT	1471	0.903653
ATCGTGCCCTCTTTTGATATGAGTA	1472	0.903419
TCGTGCCCTCTTTTGATATGAGTAA	1473	0.903653
ATGAGTAACGAAGGATCTTATTTCT	1490	0.904181
TGAGTAACGAAGGATCTTATTTCTT	1491	0.90424
GAGTAACGAAGGATCTTATTTCTTC	1492	0.904474
AGTAACGAAGGATCTTATTTCTTCG	1493	0.904709
GTAACGAAGGATCTTATTTCTTCGG	1494	0.904592
TAACGAAGGATCTTATTTCTTCGGA	1495	0.908579
AACGAAGGATCTTATTTCTTCGGAG	1496	0.918959
ACGAAGGATCTTATTTCTTCGGAGA	1497	0.919193
CGAAGGATCTTATTTCTTCGGAGAC	1498	0.919076
GAAGGATCTTATTTCTTCGGAGACA	1499	0.937899
AAGGATCTTATTTCTTCGGAGACAA	1500	0.936668
AGGATCTTATTTCTTCGGAGACAAT	1501	0.936258
GGATCTTATTTCTTCGGAGACAATG	1502	0.941007
GATCTTATTTCTTCGGAGACAATGC	1503	0.941007
ATCTTATTTCTTCGGAGACAATGCA	1504	0.940362
TCTTATTTCTTCGGAGACAATGCAG	1505	0.981118
CTTATTTCTTCGGAGACAATGCAGA	1506	0.980942
TTATTTCTTCGGAGACAATGCAGAA	1507	0.903008
TATTTCTTCGGAGACAATGCAGAAG	1508	0.903536
ATTTCTTCGGAGACAATGCAGAAGA	1509	0.90336
	pos	coverage
ATGGCGTCCCAAGGCACCAAA	50	0.90295
TGGCGTCCCAAGGCACCAAAC	51	0.90295
GGCGTCCCAAGGCACCAAACG	52	0.902832
TCCCAAGGCACCAAACGGTCT	56	0.908931
CCCAAGGCACCAAACGGTCTT	57	0.909107
CCAAGGCACCAAACGGTCTTA	58	0.909166
CAAGGCACCAAACGGTCTTAT	59	0.917082
AAGGCACCAAACGGTCTTATG	60	0.917082
AGGCACCAAACGGTCTTATGA	61	0.917082
GGCACCAAACGGTCTTATGAA	62	0.917199
GCACCAAACGGTCTTATGAAC	63	0.917258
CACCAAACGGTCTTATGAACA	64	0.917258
ACCAAACGGTCTTATGAACAG	65	0.909693
CCAAACGGTCTTATGAACAGA	66	0.909693
CAAACGGTCTTATGAACAGAT	67	0.909693
AAACGGTCTTATGAACAGATG	68	0.909869
AACGGTCTTATGAACAGATGG	69	0.909869
ACGGTCTTATGAACAGATGGA	70	0.909869
CGGTCTTATGAACAGATGGAA	71	0.9094
GGTCTTATGAACAGATGGAAA	72	0.9094
GTCTTATGAACAGATGGAAAC	73	0.909517
TCTTATGAACAGATGGAAACT	74	0.922829
CTTATGAACAGATGGAAACTG	75	0.922712
TTATGAACAGATGGAAACTGA	76	0.913681
TATGAACAGATGGAAACTGAT	77	0.916144
ATGAACAGATGGAAACTGATG	78	0.916085
TGAACAGATGGAAACTGATGG	79	0.916085
GAACAGATGGAAACTGATGGA	80	0.913622
AACAGATGGAAACTGATGGAG	81	0.91374
ACAGATGGAAACTGATGGAGA	82	0.913681
CAGATGGAAACTGATGGAGAT	83	0.905413
AGATGGAAACTGATGGAGATC	84	0.905413
GATGGAAACTGATGGAGATCG	85	0.905471
ATGGAAACTGATGGAGATCGC	86	0.912274
TGGAAACTGATGGAGATCGCC	87	0.912274
GGAAACTGATGGAGATCGCCA	88	0.912156
GAAACTGATGGAGATCGCCAG	89	0.911746
AAACTGATGGAGATCGCCAGA	90	0.911746
AACTGATGGAGATCGCCAGAA	91	0.911101
ACTGATGGAGATCGCCAGAAT	92	0.911101
CTGATGGAGATCGCCAGAATG	93	0.911101
TGATGGAGATCGCCAGAATGC	94	0.911101
GATGGAGATCGCCAGAATGCA	95	0.911511
ATGGAGATCGCCAGAATGCAA	96	0.911511
TGGAGATCGCCAGAATGCAAC	97	0.909987
GGAGATCGCCAGAATGCAACT	98	0.909107
GAGATCGCCAGAATGCAACTG	99	0.909107
AGATCGCCAGAATGCAACTGA	100	0.909107
GATCGCCAGAATGCAACTGAG	101	0.904943
ATCGCCAGAATGCAACTGAGA	102	0.904826
TCGCCAGAATGCAACTGAGAT	103	0.904826
CGCCAGAATGCAACTGAGATT	104	0.91374
GCCAGAATGCAACTGAGATTA	105	0.913622
CCAGAATGCAACTGAGATTAG	106	0.913564
CAGAATGCAACTGAGATTAGG	107	0.9094
AGAATGCAACTGAGATTAGGG	108	0.909283
GAATGCAACTGAGATTAGGGC	109	0.9094
AATGCAACTGAGATTAGGGCA	110	0.908638
ATGCAACTGAGATTAGGGCAT	111	0.908638
TGCAACTGAGATTAGGGCATC	112	0.909283
GCAACTGAGATTAGGGCATCC	113	0.902715
CAACTGAGATTAGGGCATCCG	114	0.902598
AACTGAGATTAGGGCATCCGT	115	0.902598
ACTGAGATTAGGGCATCCGTC	116	0.900252
CTGAGATTAGGGCATCCGTCG	117	0.900252
TGAGATTAGGGCATCCGTCGG	118	0.901718
GAGATTAGGGCATCCGTCGGG	119	0.900076
AGATTAGGGCATCCGTCGGGA	120	0.900076
ATTAGGGCATCCGTCGGGAAG	122	0.904122
TTAGGGCATCCGTCGGGAAGA	123	0.90424
TAGGGCATCCGTCGGGAAGAT	124	0.90424
AGGGCATCCGTCGGGAAGATG	125	0.904533
GGGCATCCGTCGGGAAGATGA	126	0.903184
GGCATCCGTCGGGAAGATGAT	127	0.903301
GCATCCGTCGGGAAGATGATT	128	0.907289
CATCCGTCGGGAAGATGATTG	129	0.907289
ATCCGTCGGGAAGATGATTGA	130	0.907289
TCCGTCGGGAAGATGATTGAT	131	0.907289
CCGTCGGGAAGATGATTGATG	132	0.907289
CGTCGGGAAGATGATTGATGG	133	0.907289
GTCGGGAAGATGATTGATGGA	134	0.905413
TCGGGAAGATGATTGATGGAA	135	0.905588
CGGGAAGATGATTGATGGAAT	136	0.905588
GGGAAGATGATTGATGGAATT	137	0.908051
GGAAGATGATTGATGGAATTG	138	0.908051
GAAGATGATTGATGGAATTGG	139	0.908051
AAGATGATTGATGGAATTGGG	140	0.906234
AGATGATTGATGGAATTGGGA	141	0.906234
GATGATTGATGGAATTGGGAG	142	0.906644
GGGAGATTCTACATCCAAATG	158	0.922536
GGAGATTCTACATCCAAATGT	159	0.922536
GAGATTCTACATCCAAATGTG	160	0.922536
AGATTCTACATCCAAATGTGC	161	0.925409
GATTCTACATCCAAATGTGCA	162	0.925468
ATTCTACATCCAAATGTGCAC	163	0.938193
TTCTACATCCAAATGTGCACT	164	0.952912
TCTACATCCAAATGTGCACTG	165	0.952912
CTACATCCAAATGTGCACTGA	166	0.952912
TACATCCAAATGTGCACTGAA	167	0.953732
ACATCCAAATGTGCACTGAAC	168	0.953732
CATCCAAATGTGCACTGAACT	169	0.953732
ATCCAAATGTGCACTGAACTT	170	0.906879
TCCAAATGTGCACTGAACTTA	171	0.907465
CCAAATGTGCACTGAACTTAA	172	0.907465
CAAATGTGCACTGAACTTAAA	173	0.90682
AAATGTGCACTGAACTTAAAC	174	0.906644
AATGTGCACTGAACTTAAACT	175	0.906644
ATGTGCACTGAACTTAAACTC	176	0.906058
TGTGCACTGAACTTAAACTCA	177	0.906058
GTGCACTGAACTTAAACTCAG	178	0.906058
TGCACTGAACTTAAACTCAGT	179	0.905882
GCACTGAACTTAAACTCAGTG	180	0.905882
CACTGAACTTAAACTCAGTGA	181	0.905882
ACTGAACTTAAACTCAGTGAT	182	0.906292
CTGAACTTAAACTCAGTGATC	183	0.905588
TGAACTTAAACTCAGTGATCA	184	0.905471
GAACTTAAACTCAGTGATCAT	185	0.917023
AACTTAAACTCAGTGATCATG	186	0.917023
ACTTAAACTCAGTGATCATGA	187	0.917023
CTTAAACTCAGTGATCATGAA	188	0.91673
TTAAACTCAGTGATCATGAAG	189	0.91673
TAAACTCAGTGATCATGAAGG	190	0.91673
AAACTCAGTGATCATGAAGGA	191	0.90424
AACTCAGTGATCATGAAGGAC	192	0.903067
ACTCAGTGATCATGAAGGACG	193	0.903184
CTCTCTGCTTTTGATGAAAGA	251	0.909869
TCTCTGCTTTTGATGAAAGAA	252	0.909811
CTCTGCTTTTGATGAAAGAAG	253	0.909811
AAATGGATGAGGGAACTCGTC	356	0.909048
AATGGATGAGGGAACTCGTCC	357	0.90899
ATGGATGAGGGAACTCGTCCT	358	0.909811
TGGATGAGGGAACTCGTCCTT	359	0.908814
GGATGAGGGAACTCGTCCTTT	360	0.908696
GATGAGGGAACTCGTCCTTTA	361	0.908696
ATGAGGGAACTCGTCCTTTAT	362	0.907054
TGAGGGAACTCGTCCTTTATG	363	0.908169
GAGGGAACTCGTCCTTTATGA	364	0.910749
AGGGAACTCGTCCTTTATGAC	365	0.913212
GGGAACTCGTCCTTTATGACA	366	0.913329
GGAACTCGTCCTTTATGACAA	367	0.913329
GAACTCGTCCTTTATGACAAA	368	0.910807
AACTCGTCCTTTATGACAAAG	369	0.910807
ACTCGTCCTTTATGACAAAGA	370	0.910866
GAAATAAGGCGAATCTGGCGC	392	0.908462
AAATAAGGCGAATCTGGCGCC	393	0.908462
AATAAGGCGAATCTGGCGCCA	394	0.908462
ATAAGGCGAATCTGGCGCCAA	395	0.909283
TAAGGCGAATCTGGCGCCAAG	396	0.909459
AAGGCGAATCTGGCGCCAAGC	397	0.909459
AGGCGAATCTGGCGCCAAGCC	398	0.904767
GGCGAATCTGGCGCCAAGCCA	399	0.904709
GCGAATCTGGCGCCAAGCCAA	400	0.904709
CGAATCTGGCGCCAAGCCAAC	401	0.904416
GAATCTGGCGCCAAGCCAACA	402	0.905002
AATCTGGCGCCAAGCCAACAA	403	0.904826
ATCTGGCGCCAAGCCAACAAT	404	0.911159
TCTGGCGCCAAGCCAACAATG	405	0.914267
CTGGCGCCAAGCCAACAATGG	406	0.914443
TGGCGCCAAGCCAACAATGGT	407	0.917375
GGCGCCAAGCCAACAATGGTG	408	0.917375
GCGCCAAGCCAACAATGGTGA	409	0.917317
CGCCAAGCCAACAATGGTGAG	410	0.912391
GCCAAGCCAACAATGGTGAGG	411	0.912215
CCAAGCCAACAATGGTGAGGA	412	0.912274
CAAGCCAACAATGGTGAGGAT	413	0.911687
AAGCCAACAATGGTGAGGATG	414	0.911511
AGCCAACAATGGTGAGGATGC	415	0.911453
GCCAACAATGGTGAGGATGCT	416	0.909459
CCAACAATGGTGAGGATGCTA	417	0.909283
CAACAATGGTGAGGATGCTAC	418	0.909166
AACAATGGTGAGGATGCTACA	419	0.91198
ACAATGGTGAGGATGCTACAT	420	0.911687
CAATGGTGAGGATGCTACATC	421	0.911628
AATGGTGAGGATGCTACATCT	422	0.910221
ATGGTGAGGATGCTACATCTG	423	0.910221
TGGTGAGGATGCTACATCTGG	424	0.910456
GGTGAGGATGCTACATCTGGT	425	0.910104
GTGAGGATGCTACATCTGGTC	426	0.908931
TGAGGATGCTACATCTGGTCT	427	0.90899
GAGGATGCTACATCTGGTCTA	428	0.908638
AGGATGCTACATCTGGTCTAA	429	0.90852
GGATGCTACATCTGGTCTAAC	430	0.908462
ACTGGAATGGATCCCAGAATG	518	0.927461
CTGGAATGGATCCCAGAATGT	519	0.928165
TGGAATGGATCCCAGAATGTG	520	0.928165
GGAATGGATCCCAGAATGTGC	521	0.930569
GAATGGATCCCAGAATGTGCT	522	0.930569
AATGGATCCCAGAATGTGCTC	523	0.930569
ATGGATCCCAGAATGTGCTCT	524	0.938486
TGGATCCCAGAATGTGCTCTC	525	0.936903
GGATCCCAGAATGTGCTCTCT	526	0.936903
GATCCCAGAATGTGCTCTCTG	527	0.917551
ATCCCAGAATGTGCTCTCTGA	528	0.917551
TCCCAGAATGTGCTCTCTGAT	529	0.917551
CCCAGAATGTGCTCTCTGATG	530	0.92236
CCAGAATGTGCTCTCTGATGC	531	0.922418
CAGAATGTGCTCTCTGATGCA	532	0.922418
AGAATGTGCTCTCTGATGCAG	533	0.920776
GAATGTGCTCTCTGATGCAGG	534	0.920718
AATGTGCTCTCTGATGCAGGG	535	0.920718
AAATTTCAAACAGCTGCACAA	734	0.919134
AATTTCAAACAGCTGCACAAA	735	0.919017
GCTGAGATCGAAGATCTCATA	800	0.900252
CTGAGATCGAAGATCTCATAT	801	0.900252
TGAGATCGAAGATCTCATATT	802	0.900839
GAGATCGAAGATCTCATATTT	803	0.90078
AGATCGAAGATCTCATATTTT	804	0.900604
GATCGAAGATCTCATATTTTT	805	0.900604
TGAGAGGATCAGTTGCTCACA	846	0.913446
GAGAGGATCAGTTGCTCACAA	847	0.913446
AGAGGATCAGTTGCTCACAAA	848	0.914736
GAGGATCAGTTGCTCACAAAT	849	0.914736
AGGATCAGTTGCTCACAAATC	850	0.914736
GGATCAGTTGCTCACAAATCT	851	0.913505
GATCAGTTGCTCACAAATCTT	852	0.913505
ATCAGTTGCTCACAAATCTTG	853	0.913505
TCAGTTGCTCACAAATCTTGC	854	0.914443
CAGTTGCTCACAAATCTTGCC	855	0.912508
AGTTGCTCACAAATCTTGCCT	856	0.912508
GTTGCTCACAAATCTTGCCTA	857	0.912098
TTGCTCACAAATCTTGCCTAC	858	0.91374
TGCTCACAAATCTTGCCTACC	859	0.913915
GCCTGTGCATATGGACCTGCA	881	0.916144
CCTGTGCATATGGACCTGCAG	882	0.915206
CTGTGCATATGGACCTGCAGT	883	0.915206
TGTGCATATGGACCTGCAGTA	884	0.915675
GTGCATATGGACCTGCAGTAT	885	0.915675
TGCATATGGACCTGCAGTATC	886	0.915675
GCATATGGACCTGCAGTATCC	887	0.914209
CATATGGACCTGCAGTATCCA	888	0.914385
ATATGGACCTGCAGTATCCAG	889	0.914912
TATGGACCTGCAGTATCCAGT	890	0.915206
ATGGACCTGCAGTATCCAGTG	891	0.915206
TGGACCTGCAGTATCCAGTGG	892	0.915206
GGACCTGCAGTATCCAGTGGT	893	0.913857
GACCTGCAGTATCCAGTGGTT	894	0.913857
ACCTGCAGTATCCAGTGGTTA	895	0.913857
CCTGCAGTATCCAGTGGTTAC	896	0.911628
CTGCAGTATCCAGTGGTTACG	897	0.911687
TGCAGTATCCAGTGGTTACGA	898	0.911628
AAAGAGGGATATTCCTTGGTG	926	0.90119
AAGAGGGATATTCCTTGGTGG	927	0.901249
AGAGGGATATTCCTTGGTGGG	928	0.901542
AAATAGCCAAATATACAGCTT	973	0.910338
AATAGCCAAATATACAGCTTA	974	0.909048
ATAGCCAAATATACAGCTTAA	975	0.908872
TAGCCAAATATACAGCTTAAT	976	0.908696
AGCCAAATATACAGCTTAATC	977	0.910925
GCCAAATATACAGCTTAATCA	978	0.910925
CCAAATATACAGCTTAATCAG	979	0.910983
CAAATATACAGCTTAATCAGA	980	0.918313
AAATATACAGCTTAATCAGAC	981	0.91802
AATATACAGCTTAATCAGACC	982	0.917727
ATATACAGCTTAATCAGACCT	983	0.900076
TATACAGCTTAATCAGACCTA	984	0.900369
ATACAGCTTAATCAGACCTAA	985	0.900311
AATGAGAATCCAGCACACAAG	1004	0.913094
ATGAGAATCCAGCACACAAGA	1005	0.913094
TGAGAATCCAGCACACAAGAG	1006	0.913153
GAGAATCCAGCACACAAGAGT	1007	0.914619
AGAATCCAGCACACAAGAGTC	1008	0.914619
GAATCCAGCACACAAGAGTCA	1009	0.914619
TGGATGGCATGCCATTCTGCT	1037	0.916378
GGATGGCATGCCATTCTGCTG	1038	0.916261
GATGGCATGCCATTCTGCTGC	1039	0.916261
ATGGCATGCCATTCTGCTGCA	1040	0.914619
TGGCATGCCATTCTGCTGCAT	1041	0.914619
GGCATGCCATTCTGCTGCATT	1042	0.914619
GCATGCCATTCTGCTGCATTT	1043	0.913974
CATGCCATTCTGCTGCATTTG	1044	0.913974
ATGCCATTCTGCTGCATTTGA	1045	0.913974
TGCCATTCTGCTGCATTTGAA	1046	0.913094
GCCATTCTGCTGCATTTGAAG	1047	0.913094
CCATTCTGCTGCATTTGAAGA	1048	0.913094
CATTCTGCTGCATTTGAAGAT	1049	0.919838
ATTCTGCTGCATTTGAAGATT	1050	0.919134
TTCTGCTGCATTTGAAGATTT	1051	0.919134
TCTGCTGCATTTGAAGATTTA	1052	0.924236
CTGCTGCATTTGAAGATTTAA	1053	0.924236
TGCTGCATTTGAAGATTTAAG	1054	0.923884
GCTGCATTTGAAGATTTAAGA	1055	0.924588
CTGCATTTGAAGATTTAAGAT	1056	0.918372
TGCATTTGAAGATTTAAGATT	1057	0.918372
GCATTTGAAGATTTAAGATTG	1058	0.91456
CATTTGAAGATTTAAGATTGT	1059	0.914502
ATTTGAAGATTTAAGATTGTT	1060	0.914326
TTTGAAGATTTAAGATTGTTA	1061	0.913388
TTGAAGATTTAAGATTGTTAA	1062	0.913388
TGAAGATTTAAGATTGTTAAG	1063	0.91327
TACAAATTGCTTCAAATGAGA	1137	0.916496
ACAAATTGCTTCAAATGAGAA	1138	0.916202
CAAATTGCTTCAAATGAGAAC	1139	0.923591
AAATTGCTTCAAATGAGAACA	1140	0.923357
AATTGCTTCAAATGAGAACAT	1141	0.923357
ATTGCTTCAAATGAGAACATG	1142	0.923884
TTGCTTCAAATGAGAACATGG	1143	0.924647
TGCTTCAAATGAGAACATGGA	1144	0.924529
GCTTCAAATGAGAACATGGAT	1145	0.915499
CTTCAAATGAGAACATGGATA	1146	0.91544
TTCAAATGAGAACATGGATAA	1147	0.915381
TCAAATGAGAACATGGATAAT	1148	0.914033
CAAATGAGAACATGGATAATA	1149	0.913505
AAATGAGAACATGGATAATAT	1150	0.913505
AATGAGAACATGGATAATATG	1151	0.910162
ATGAGAACATGGATAATATGG	1152	0.910162
TGAGAACATGGATAATATGGG	1153	0.910925
GAGAACATGGATAATATGGGA	1154	0.906703
AGAACATGGATAATATGGGAT	1155	0.906468
GAACATGGATAATATGGGATC	1156	0.906468
AACATGGATAATATGGGATCA	1157	0.904005
ACATGGATAATATGGGATCAA	1158	0.903947
CATGGATAATATGGGATCAAG	1159	0.903653
ATGGATAATATGGGATCAAGC	1160	0.902656
TGGATAATATGGGATCAAGCA	1161	0.902891
GGATAATATGGGATCAAGCAC	1162	0.90295
GATAATATGGGATCAAGCACT	1163	0.901073
ATAATATGGGATCAAGCACTC	1164	0.901073
TAATATGGGATCAAGCACTCT	1165	0.90119
AATATGGGATCAAGCACTCTT	1166	0.902656
ATATGGGATCAAGCACTCTTG	1167	0.902715
TATGGGATCAAGCACTCTTGA	1168	0.902774
ATGGGATCAAGCACTCTTGAA	1169	0.903947
TGGGATCAAGCACTCTTGAAC	1170	0.904181
GGGATCAAGCACTCTTGAACT	1171	0.904181
GGATCAAGCACTCTTGAACTG	1172	0.906175
GATCAAGCACTCTTGAACTGA	1173	0.906116
ATCAAGCACTCTTGAACTGAG	1174	0.906116
TCAAGCACTCTTGAACTGAGA	1175	0.910338
CAAGCACTCTTGAACTGAGAA	1176	0.910573
AAGCACTCTTGAACTGAGAAG	1177	0.910573
AGCACTCTTGAACTGAGAAGC	1178	0.910866
GCACTCTTGAACTGAGAAGCG	1179	0.905061
CACTCTTGAACTGAGAAGCGG	1180	0.905706
GGAGGAAACACTAATCAACAG	1226	0.913915
GAGGAAACACTAATCAACAGA	1227	0.913915
GCAGGCCAAACCAGTGTGCAA	1256	0.916202
CAGGCCAAACCAGTGTGCAAC	1257	0.916613
AGGCCAAACCAGTGTGCAACC	1258	0.916613
ATCATGGCAGCATTCACTGGA	1322	0.908579
TCATGGCAGCATTCACTGGAA	1323	0.908579
CATGGCAGCATTCACTGGAAA	1324	0.90811
ATGGCAGCATTCACTGGAAAT	1325	0.907875
TGGCAGCATTCACTGGAAATA	1326	0.907641
GGCAGCATTCACTGGAAATAC	1327	0.906761
GGAAGAACTTCAGACATGAGG	1352	0.905178
GAAGAACTTCAGACATGAGGG	1353	0.905178
AAGAACTTCAGACATGAGGGC	1354	0.905178
AGAACTTCAGACATGAGGGCA	1355	0.90682
GAACTTCAGACATGAGGGCAG	1356	0.907054
AACTTCAGACATGAGGGCAGA	1357	0.907054
ACTTCAGACATGAGGGCAGAA	1358	0.907465
CTTCAGACATGAGGGCAGAAA	1359	0.907524
TTCAGACATGAGGGCAGAAAT	1360	0.907582
TCAGACATGAGGGCAGAAATC	1361	0.907113
CAGACATGAGGGCAGAAATCA	1362	0.907113
AGACATGAGGGCAGAAATCAT	1363	0.907113
GACATGAGGGCAGAAATCATA	1364	0.908345
ACATGAGGGCAGAAATCATAA	1365	0.908286
CATGAGGGCAGAAATCATAAG	1366	0.907524
ATGAGGGCAGAAATCATAAGG	1367	0.905764
TGAGGGCAGAAATCATAAGGA	1368	0.905706
GAGGGCAGAAATCATAAGGAT	1369	0.905588
AGGGCAGAAATCATAAGGATG	1370	0.905295
GGGCAGAAATCATAAGGATGA	1371	0.905295
GGCAGAAATCATAAGGATGAT	1372	0.905295
GCAGAAATCATAAGGATGATG	1373	0.919545
CAGAAATCATAAGGATGATGG	1374	0.919838
AGAAATCATAAGGATGATGGA	1375	0.919838
GAAATCATAAGGATGATGGAA	1376	0.919017
GACGAGAAGGCAGCGAACCCG	1451	0.91544
ACGAGAAGGCAGCGAACCCGA	1452	0.915206
CGAGAAGGCAGCGAACCCGAT	1453	0.915206
GAGAAGGCAGCGAACCCGATC	1454	0.916906
AGAAGGCAGCGAACCCGATCG	1455	0.916906
GAAGGCAGCGAACCCGATCGT	1456	0.916965
AAGGCAGCGAACCCGATCGTG	1457	0.917551
AGGCAGCGAACCCGATCGTGC	1458	0.917551
GGCAGCGAACCCGATCGTGCC	1459	0.918372
GCAGCGAACCCGATCGTGCCC	1460	0.918313
CAGCGAACCCGATCGTGCCCT	1461	0.918138
AGCGAACCCGATCGTGCCCTC	1462	0.918138
GCGAACCCGATCGTGCCCTCT	1463	0.918138
CGAACCCGATCGTGCCCTCTT	1464	0.925702
GAACCCGATCGTGCCCTCTTT	1465	0.925702
AACCCGATCGTGCCCTCTTTT	1466	0.925468
ACCCGATCGTGCCCTCTTTTG	1467	0.924764
CCCGATCGTGCCCTCTTTTGA	1468	0.924823
CCGATCGTGCCCTCTTTTGAT	1469	0.919955
CGATCGTGCCCTCTTTTGATA	1470	0.919897
GATCGTGCCCTCTTTTGATAT	1471	0.918724
ATCGTGCCCTCTTTTGATATG	1472	0.918372
TCGTGCCCTCTTTTGATATGA	1473	0.918607
CGTGCCCTCTTTTGATATGAG	1474	0.914326
GTGCCCTCTTTTGATATGAGT	1475	0.903888
TGCCCTCTTTTGATATGAGTA	1476	0.903653
GCCCTCTTTTGATATGAGTAA	1477	0.903653
ATGAGTAACGAAGGATCTTAT	1490	0.904885
TGAGTAACGAAGGATCTTATT	1491	0.904943
GAGTAACGAAGGATCTTATTT	1492	0.906058
AGTAACGAAGGATCTTATTTC	1493	0.905764
GTAACGAAGGATCTTATTTCT	1494	0.905764
TAACGAAGGATCTTATTTCTT	1495	0.909928
AACGAAGGATCTTATTTCTTC	1496	0.919428
ACGAAGGATCTTATTTCTTCG	1497	0.919545
CGAAGGATCTTATTTCTTCGG	1498	0.919428
GAAGGATCTTATTTCTTCGGA	1499	0.938075
AAGGATCTTATTTCTTCGGAG	1500	0.938017
AGGATCTTATTTCTTCGGAGA	1501	0.938017
GGATCTTATTTCTTCGGAGAC	1502	0.942767
GATCTTATTTCTTCGGAGACA	1503	0.942767
ATCTTATTTCTTCGGAGACAA	1504	0.94177
TCTTATTTCTTCGGAGACAAT	1505	0.982349
CTTATTTCTTCGGAGACAATG	1506	0.982291
TTATTTCTTCGGAGACAATGC	1507	0.982291
TATTTCTTCGGAGACAATGCA	1508	0.981997
ATTTCTTCGGAGACAATGCAG	1509	0.98188
TTTCTTCGGAGACAATGCAGA	1510	0.981704
TTCTTCGGAGACAATGCAGAA	1511	0.903829
TCTTCGGAGACAATGCAGAAG	1512	0.903829
CTTCGGAGACAATGCAGAAGA	1513	0.903653
	pos	coverage
ATGGCGTCCCAAGGCACCAAAC	50	0.90295
TGGCGTCCCAAGGCACCAAACG	51	0.902832
TCCCAAGGCACCAAACGGTCTT	56	0.908931
CCCAAGGCACCAAACGGTCTTA	57	0.909107
CCAAGGCACCAAACGGTCTTAT	58	0.909107
CAAGGCACCAAACGGTCTTATG	59	0.917082
AAGGCACCAAACGGTCTTATGA	60	0.917082
AGGCACCAAACGGTCTTATGAA	61	0.916202
GGCACCAAACGGTCTTATGAAC	62	0.917141
GCACCAAACGGTCTTATGAACA	63	0.917258
CACCAAACGGTCTTATGAACAG	64	0.909693
ACCAAACGGTCTTATGAACAGA	65	0.909693
CCAAACGGTCTTATGAACAGAT	66	0.909693
CAAACGGTCTTATGAACAGATG	67	0.909693
AAACGGTCTTATGAACAGATGG	68	0.909869
AACGGTCTTATGAACAGATGGA	69	0.909869
ACGGTCTTATGAACAGATGGAA	70	0.9094
CGGTCTTATGAACAGATGGAAA	71	0.9094
GGTCTTATGAACAGATGGAAAC	72	0.9094
GTCTTATGAACAGATGGAAACT	73	0.908638
TCTTATGAACAGATGGAAACTG	74	0.922712
CTTATGAACAGATGGAAACTGA	75	0.913681
TTATGAACAGATGGAAACTGAT	76	0.913564
TATGAACAGATGGAAACTGATG	77	0.916085
ATGAACAGATGGAAACTGATGG	78	0.916085
TGAACAGATGGAAACTGATGGA	79	0.913329
GAACAGATGGAAACTGATGGAG	80	0.913622
AACAGATGGAAACTGATGGAGA	81	0.913681
ACAGATGGAAACTGATGGAGAT	82	0.904533
CAGATGGAAACTGATGGAGATC	83	0.905413
AGATGGAAACTGATGGAGATCG	84	0.905413
GATGGAAACTGATGGAGATCGC	85	0.905061
ATGGAAACTGATGGAGATCGCC	86	0.912274
TGGAAACTGATGGAGATCGCCA	87	0.912156
GGAAACTGATGGAGATCGCCAG	88	0.911746
GAAACTGATGGAGATCGCCAGA	89	0.911746
AAACTGATGGAGATCGCCAGAA	90	0.911101
AACTGATGGAGATCGCCAGAAT	91	0.910632
ACTGATGGAGATCGCCAGAATG	92	0.910983
CTGATGGAGATCGCCAGAATGC	93	0.911101
TGATGGAGATCGCCAGAATGCA	94	0.910632
GATGGAGATCGCCAGAATGCAA	95	0.911511
ATGGAGATCGCCAGAATGCAAC	96	0.909928
TGGAGATCGCCAGAATGCAACT	97	0.90899
GGAGATCGCCAGAATGCAACTG	98	0.909107
GAGATCGCCAGAATGCAACTGA	99	0.909107
AGATCGCCAGAATGCAACTGAG	100	0.902305
GATCGCCAGAATGCAACTGAGA	101	0.904826
ATCGCCAGAATGCAACTGAGAT	102	0.904826
TCGCCAGAATGCAACTGAGATT	103	0.904533
CGCCAGAATGCAACTGAGATTA	104	0.913622
GCCAGAATGCAACTGAGATTAG	105	0.913505
CCAGAATGCAACTGAGATTAGG	106	0.908638
CAGAATGCAACTGAGATTAGGG	107	0.909283
AGAATGCAACTGAGATTAGGGC	108	0.909283
GAATGCAACTGAGATTAGGGCA	109	0.908227
AATGCAACTGAGATTAGGGCAT	110	0.908638
ATGCAACTGAGATTAGGGCATC	111	0.908638
TGCAACTGAGATTAGGGCATCC	112	0.902187
GCAACTGAGATTAGGGCATCCG	113	0.902481
CAACTGAGATTAGGGCATCCGT	114	0.902598
ACTGAGATTAGGGCATCCGTCG	116	0.900252
CTGAGATTAGGGCATCCGTCGG	117	0.900194
GAGATTAGGGCATCCGTCGGGA	119	0.900076
ATTAGGGCATCCGTCGGGAAGA	122	0.904122
TTAGGGCATCCGTCGGGAAGAT	123	0.90424
TAGGGCATCCGTCGGGAAGATG	124	0.90424
AGGGCATCCGTCGGGAAGATGA	125	0.903067
GGGCATCCGTCGGGAAGATGAT	126	0.903184
GGCATCCGTCGGGAAGATGATT	127	0.902363
GCATCCGTCGGGAAGATGATTG	128	0.907172
CATCCGTCGGGAAGATGATTGA	129	0.907289
ATCCGTCGGGAAGATGATTGAT	130	0.906058
TCCGTCGGGAAGATGATTGATG	131	0.907289
CCGTCGGGAAGATGATTGATGG	132	0.907289
GTCGGGAAGATGATTGATGGAA	134	0.905295
TCGGGAAGATGATTGATGGAAT	135	0.905588
CGGGAAGATGATTGATGGAATT	136	0.905471
GGGAAGATGATTGATGGAATTG	137	0.908051
GGAAGATGATTGATGGAATTGG	138	0.908051
GAAGATGATTGATGGAATTGGG	139	0.903653
AAGATGATTGATGGAATTGGGA	140	0.906234
AGATGATTGATGGAATTGGGAG	141	0.905354
GGGAGATTCTACATCCAAATGT	158	0.922536
GGAGATTCTACATCCAAATGTG	159	0.922536
GAGATTCTACATCCAAATGTGC	160	0.920718
AGATTCTACATCCAAATGTGCA	161	0.925409
GATTCTACATCCAAATGTGCAC	162	0.925468
ATTCTACATCCAAATGTGCACT	163	0.925526
TTCTACATCCAAATGTGCACTG	164	0.952912
TCTACATCCAAATGTGCACTGA	165	0.952912
CTACATCCAAATGTGCACTGAA	166	0.950566
TACATCCAAATGTGCACTGAAC	167	0.953732
ACATCCAAATGTGCACTGAACT	168	0.953732
CATCCAAATGTGCACTGAACTT	169	0.903947
ATCCAAATGTGCACTGAACTTA	170	0.906879
TCCAAATGTGCACTGAACTTAA	171	0.907348
CCAAATGTGCACTGAACTTAAA	172	0.906409
CAAATGTGCACTGAACTTAAAC	173	0.906644
AAATGTGCACTGAACTTAAACT	174	0.906644
AATGTGCACTGAACTTAAACTC	175	0.904885
ATGTGCACTGAACTTAAACTCA	176	0.906058
TGTGCACTGAACTTAAACTCAG	177	0.906058
GTGCACTGAACTTAAACTCAGT	178	0.905882
TGCACTGAACTTAAACTCAGTG	179	0.905882
GCACTGAACTTAAACTCAGTGA	180	0.905882
CACTGAACTTAAACTCAGTGAT	181	0.90465
ACTGAACTTAAACTCAGTGATC	182	0.905588
CTGAACTTAAACTCAGTGATCA	183	0.905471
TGAACTTAAACTCAGTGATCAT	184	0.904826
GAACTTAAACTCAGTGATCATG	185	0.917023
AACTTAAACTCAGTGATCATGA	186	0.917023
ACTTAAACTCAGTGATCATGAA	187	0.915733
CTTAAACTCAGTGATCATGAAG	188	0.91673
TTAAACTCAGTGATCATGAAGG	189	0.91673
TAAACTCAGTGATCATGAAGGA	190	0.901718
AAACTCAGTGATCATGAAGGAC	191	0.903067
AACTCAGTGATCATGAAGGACG	192	0.903067
CTCTCTGCTTTTGATGAAAGAA	251	0.909811
TCTCTGCTTTTGATGAAAGAAG	252	0.909811
AAATGGATGAGGGAACTCGTCC	356	0.90899
AATGGATGAGGGAACTCGTCCT	357	0.90899
ATGGATGAGGGAACTCGTCCTT	358	0.90852
TGGATGAGGGAACTCGTCCTTT	359	0.908696
GGATGAGGGAACTCGTCCTTTA	360	0.908696
GATGAGGGAACTCGTCCTTTAT	361	0.907054
ATGAGGGAACTCGTCCTTTATG	362	0.906937
TGAGGGAACTCGTCCTTTATGA	363	0.908169
GAGGGAACTCGTCCTTTATGAC	364	0.910221
AGGGAACTCGTCCTTTATGACA	365	0.913212
GGGAACTCGTCCTTTATGACAA	366	0.913329
GGAACTCGTCCTTTATGACAAA	367	0.908345
GAACTCGTCCTTTATGACAAAG	368	0.910807
AACTCGTCCTTTATGACAAAGA	369	0.910749
GAAATAAGGCGAATCTGGCGCC	392	0.908462
AAATAAGGCGAATCTGGCGCCA	393	0.908462
AATAAGGCGAATCTGGCGCCAA	394	0.907524
ATAAGGCGAATCTGGCGCCAAG	395	0.909224
TAAGGCGAATCTGGCGCCAAGC	396	0.909459
AAGGCGAATCTGGCGCCAAGCC	397	0.90465
AGGCGAATCTGGCGCCAAGCCA	398	0.904709
GGCGAATCTGGCGCCAAGCCAA	399	0.904709
GCGAATCTGGCGCCAAGCCAAC	400	0.903653
CGAATCTGGCGCCAAGCCAACA	401	0.904416
GAATCTGGCGCCAAGCCAACAA	402	0.904767
AATCTGGCGCCAAGCCAACAAT	403	0.904533
ATCTGGCGCCAAGCCAACAATG	404	0.911101
TCTGGCGCCAAGCCAACAATGG	405	0.914209
CTGGCGCCAAGCCAACAATGGT	406	0.913622
TGGCGCCAAGCCAACAATGGTG	407	0.917375
GGCGCCAAGCCAACAATGGTGA	408	0.917317
GCGCCAAGCCAACAATGGTGAG	409	0.912391
CGCCAAGCCAACAATGGTGAGG	410	0.912215
GCCAAGCCAACAATGGTGAGGA	411	0.912156
CCAAGCCAACAATGGTGAGGAT	412	0.910866
CAAGCCAACAATGGTGAGGATG	413	0.911511
AAGCCAACAATGGTGAGGATGC	414	0.911453
AGCCAACAATGGTGAGGATGCT	415	0.90852
GCCAACAATGGTGAGGATGCTA	416	0.909224
CCAACAATGGTGAGGATGCTAC	417	0.909166
CAACAATGGTGAGGATGCTACA	418	0.907172
AACAATGGTGAGGATGCTACAT	419	0.911628
ACAATGGTGAGGATGCTACATC	420	0.911628
CAATGGTGAGGATGCTACATCT	421	0.909107
AATGGTGAGGATGCTACATCTG	422	0.910221
ATGGTGAGGATGCTACATCTGG	423	0.910221
TGGTGAGGATGCTACATCTGGT	424	0.909811
GGTGAGGATGCTACATCTGGTC	425	0.908872
GTGAGGATGCTACATCTGGTCT	426	0.908931
TGAGGATGCTACATCTGGTCTA	427	0.907875
GAGGATGCTACATCTGGTCTAA	428	0.90852
AGGATGCTACATCTGGTCTAAC	429	0.908403
ACTGGAATGGATCCCAGAATGT	518	0.927461
CTGGAATGGATCCCAGAATGTG	519	0.928165
TGGAATGGATCCCAGAATGTGC	520	0.926406
GGAATGGATCCCAGAATGTGCT	521	0.930569
GAATGGATCCCAGAATGTGCTC	522	0.930569
AATGGATCCCAGAATGTGCTCT	523	0.928458
ATGGATCCCAGAATGTGCTCTC	524	0.936903
TGGATCCCAGAATGTGCTCTCT	525	0.936903
GGATCCCAGAATGTGCTCTCTG	526	0.917551
GATCCCAGAATGTGCTCTCTGA	527	0.917551
ATCCCAGAATGTGCTCTCTGAT	528	0.917551
TCCCAGAATGTGCTCTCTGATG	529	0.917551
CCCAGAATGTGCTCTCTGATGC	530	0.92236
CCAGAATGTGCTCTCTGATGCA	531	0.922418
CAGAATGTGCTCTCTGATGCAG	532	0.916847
AGAATGTGCTCTCTGATGCAGG	533	0.920718
GAATGTGCTCTCTGATGCAGGG	534	0.920718
AAATTTCAAACAGCTGCACAAA	734	0.919017
GCTGAGATCGAAGATCTCATAT	800	0.900252
CTGAGATCGAAGATCTCATATT	801	0.900252
GAGATCGAAGATCTCATATTTT	803	0.900604
AGATCGAAGATCTCATATTTTT	804	0.900604
TGAGAGGATCAGTTGCTCACAA	846	0.913446
GAGAGGATCAGTTGCTCACAAA	847	0.911628
AGAGGATCAGTTGCTCACAAAT	848	0.914736
GAGGATCAGTTGCTCACAAATC	849	0.914736
AGGATCAGTTGCTCACAAATCT	850	0.913036
GGATCAGTTGCTCACAAATCTT	851	0.913505
GATCAGTTGCTCACAAATCTTG	852	0.913505
ATCAGTTGCTCACAAATCTTGC	853	0.910925
TCAGTTGCTCACAAATCTTGCC	854	0.912508
CAGTTGCTCACAAATCTTGCCT	855	0.912508
AGTTGCTCACAAATCTTGCCTA	856	0.911746
GTTGCTCACAAATCTTGCCTAC	857	0.912098
TTGCTCACAAATCTTGCCTACC	858	0.91374
GCCTGTGCATATGGACCTGCAG	881	0.91503
CCTGTGCATATGGACCTGCAGT	882	0.915206
CTGTGCATATGGACCTGCAGTA	883	0.914502
TGTGCATATGGACCTGCAGTAT	884	0.915675
GTGCATATGGACCTGCAGTATC	885	0.915675
TGCATATGGACCTGCAGTATCC	886	0.913329
GCATATGGACCTGCAGTATCCA	887	0.914209
CATATGGACCTGCAGTATCCAG	888	0.913153
ATATGGACCTGCAGTATCCAGT	889	0.914736
TATGGACCTGCAGTATCCAGTG	890	0.915206
ATGGACCTGCAGTATCCAGTGG	891	0.915206
TGGACCTGCAGTATCCAGTGGT	892	0.91327
GGACCTGCAGTATCCAGTGGTT	893	0.913857
GACCTGCAGTATCCAGTGGTTA	894	0.913857
ACCTGCAGTATCCAGTGGTTAC	895	0.909752
CCTGCAGTATCCAGTGGTTACG	896	0.91157
CTGCAGTATCCAGTGGTTACGA	897	0.91157
AAAGAGGGATATTCCTTGGTGG	926	0.90119
AAGAGGGATATTCCTTGGTGGG	927	0.901249
AAATAGCCAAATATACAGCTTA	973	0.908638
AATAGCCAAATATACAGCTTAA	974	0.908872
ATAGCCAAATATACAGCTTAAT	975	0.908696
TAGCCAAATATACAGCTTAATC	976	0.907406
AGCCAAATATACAGCTTAATCA	977	0.910925
GCCAAATATACAGCTTAATCAG	978	0.910925
CCAAATATACAGCTTAATCAGA	979	0.910221
CAAATATACAGCTTAATCAGAC	980	0.91802
AAATATACAGCTTAATCAGACC	981	0.917727
ATATACAGCTTAATCAGACCTA	983	0.900076
TATACAGCTTAATCAGACCTAA	984	0.900311
AATGAGAATCCAGCACACAAGA	1004	0.913094
ATGAGAATCCAGCACACAAGAG	1005	0.913094
TGAGAATCCAGCACACAAGAGT	1006	0.911277
GAGAATCCAGCACACAAGAGTC	1007	0.914619
AGAATCCAGCACACAAGAGTCA	1008	0.914619
TGGATGGCATGCCATTCTGCTG	1037	0.916261
GGATGGCATGCCATTCTGCTGC	1038	0.916261
GATGGCATGCCATTCTGCTGCA	1039	0.914619
ATGGCATGCCATTCTGCTGCAT	1040	0.914619
TGGCATGCCATTCTGCTGCATT	1041	0.914619
GGCATGCCATTCTGCTGCATTT	1042	0.913446
GCATGCCATTCTGCTGCATTTG	1043	0.913974
CATGCCATTCTGCTGCATTTGA	1044	0.913974
ATGCCATTCTGCTGCATTTGAA	1045	0.911511
TGCCATTCTGCTGCATTTGAAG	1046	0.913094
GCCATTCTGCTGCATTTGAAGA	1047	0.913094
CCATTCTGCTGCATTTGAAGAT	1048	0.911335
CATTCTGCTGCATTTGAAGATT	1049	0.919134
ATTCTGCTGCATTTGAAGATTT	1050	0.919134
TTCTGCTGCATTTGAAGATTTA	1051	0.918079
TCTGCTGCATTTGAAGATTTAA	1052	0.924236
CTGCTGCATTTGAAGATTTAAG	1053	0.923884
TGCTGCATTTGAAGATTTAAGA	1054	0.922887
GCTGCATTTGAAGATTTAAGAT	1055	0.918372
CTGCATTTGAAGATTTAAGATT	1056	0.918372
TGCATTTGAAGATTTAAGATTG	1057	0.913974
GCATTTGAAGATTTAAGATTGT	1058	0.914385
CATTTGAAGATTTAAGATTGTT	1059	0.914326
ATTTGAAGATTTAAGATTGTTA	1060	0.912039
TTTGAAGATTTAAGATTGTTAA	1061	0.913388
TTGAAGATTTAAGATTGTTAAG	1062	0.91327
TACAAATTGCTTCAAATGAGAA	1137	0.916144
ACAAATTGCTTCAAATGAGAAC	1138	0.915499
CAAATTGCTTCAAATGAGAACA	1139	0.923357
AAATTGCTTCAAATGAGAACAT	1140	0.923298
AATTGCTTCAAATGAGAACATG	1141	0.920659
ATTGCTTCAAATGAGAACATGG	1142	0.923884
TTGCTTCAAATGAGAACATGGA	1143	0.924529
TGCTTCAAATGAGAACATGGAT	1144	0.915323
GCTTCAAATGAGAACATGGATA	1145	0.91544
CTTCAAATGAGAACATGGATAA	1146	0.915381
TTCAAATGAGAACATGGATAAT	1147	0.913329
TCAAATGAGAACATGGATAATA	1148	0.913505
CAAATGAGAACATGGATAATAT	1149	0.913505
AAATGAGAACATGGATAATATG	1150	0.909693
AATGAGAACATGGATAATATGG	1151	0.910162
ATGAGAACATGGATAATATGGG	1152	0.910162
TGAGAACATGGATAATATGGGA	1153	0.906175
GAGAACATGGATAATATGGGAT	1154	0.906468
AGAACATGGATAATATGGGATC	1155	0.906468
GAACATGGATAATATGGGATCA	1156	0.901777
AACATGGATAATATGGGATCAA	1157	0.903947
ACATGGATAATATGGGATCAAG	1158	0.903301
CATGGATAATATGGGATCAAGC	1159	0.901953
ATGGATAATATGGGATCAAGCA	1160	0.902656
TGGATAATATGGGATCAAGCAC	1161	0.902891
GATAATATGGGATCAAGCACTC	1163	0.901073
ATAATATGGGATCAAGCACTCT	1164	0.901073
TAATATGGGATCAAGCACTCTT	1165	0.900545
AATATGGGATCAAGCACTCTTG	1166	0.902656
ATATGGGATCAAGCACTCTTGA	1167	0.902715
TATGGGATCAAGCACTCTTGAA	1168	0.901894
ATGGGATCAAGCACTCTTGAAC	1169	0.903653
TGGGATCAAGCACTCTTGAACT	1170	0.904181
GGGATCAAGCACTCTTGAACTG	1171	0.902363
GGATCAAGCACTCTTGAACTGA	1172	0.906116
GATCAAGCACTCTTGAACTGAG	1173	0.906116
ATCAAGCACTCTTGAACTGAGA	1174	0.905471
TCAAGCACTCTTGAACTGAGAA	1175	0.910338
CAAGCACTCTTGAACTGAGAAG	1176	0.910573
AAGCACTCTTGAACTGAGAAGC	1177	0.901894
AGCACTCTTGAACTGAGAAGCG	1178	0.905002
GCACTCTTGAACTGAGAAGCGG	1179	0.905061
GGAGGAAACACTAATCAACAGA	1226	0.913915
GCAGGCCAAACCAGTGTGCAAC	1256	0.916202
CAGGCCAAACCAGTGTGCAACC	1257	0.916613
ATCATGGCAGCATTCACTGGAA	1322	0.908462
TCATGGCAGCATTCACTGGAAA	1323	0.90811
CATGGCAGCATTCACTGGAAAT	1324	0.904943
ATGGCAGCATTCACTGGAAATA	1325	0.907641
TGGCAGCATTCACTGGAAATAC	1326	0.906761
GGAAGAACTTCAGACATGAGGG	1352	0.905178
GAAGAACTTCAGACATGAGGGC	1353	0.905178
AAGAACTTCAGACATGAGGGCA	1354	0.904592
AGAACTTCAGACATGAGGGCAG	1355	0.90682
GAACTTCAGACATGAGGGCAGA	1356	0.907054
AACTTCAGACATGAGGGCAGAA	1357	0.906644
ACTTCAGACATGAGGGCAGAAA	1358	0.907348
CTTCAGACATGAGGGCAGAAAT	1359	0.907524
TTCAGACATGAGGGCAGAAATC	1360	0.906409
TCAGACATGAGGGCAGAAATCA	1361	0.907113
CAGACATGAGGGCAGAAATCAT	1362	0.907113
AGACATGAGGGCAGAAATCATA	1363	0.906879
GACATGAGGGCAGAAATCATAA	1364	0.908286
ACATGAGGGCAGAAATCATAAG	1365	0.907524
CATGAGGGCAGAAATCATAAGG	1366	0.904357
ATGAGGGCAGAAATCATAAGGA	1367	0.905706
TGAGGGCAGAAATCATAAGGAT	1368	0.905588
GAGGGCAGAAATCATAAGGATG	1369	0.905295
AGGGCAGAAATCATAAGGATGA	1370	0.905295
GGGCAGAAATCATAAGGATGAT	1371	0.905295
GGCAGAAATCATAAGGATGATG	1372	0.905295
GCAGAAATCATAAGGATGATGG	1373	0.919545
CAGAAATCATAAGGATGATGGA	1374	0.919838
AGAAATCATAAGGATGATGGAA	1375	0.918255
GACGAGAAGGCAGCGAACCCGA	1451	0.915206
ACGAGAAGGCAGCGAACCCGAT	1452	0.915206
CGAGAAGGCAGCGAACCCGATC	1453	0.915206
GAGAAGGCAGCGAACCCGATCG	1454	0.916906
AGAAGGCAGCGAACCCGATCGT	1455	0.916906
GAAGGCAGCGAACCCGATCGTG	1456	0.91673
AAGGCAGCGAACCCGATCGTGC	1457	0.917551
AGGCAGCGAACCCGATCGTGCC	1458	0.917551
GGCAGCGAACCCGATCGTGCCC	1459	0.917903
GCAGCGAACCCGATCGTGCCCT	1460	0.918138
CAGCGAACCCGATCGTGCCCTC	1461	0.918138
AGCGAACCCGATCGTGCCCTCT	1462	0.918138
GCGAACCCGATCGTGCCCTCTT	1463	0.91802
CGAACCCGATCGTGCCCTCTTT	1464	0.925702
GAACCCGATCGTGCCCTCTTTT	1465	0.92535
AACCCGATCGTGCCCTCTTTTG	1466	0.924764
ACCCGATCGTGCCCTCTTTTGA	1467	0.924764
CCCGATCGTGCCCTCTTTTGAT	1468	0.919955
CCGATCGTGCCCTCTTTTGATA	1469	0.919897
CGATCGTGCCCTCTTTTGATAT	1470	0.918724
GATCGTGCCCTCTTTTGATATG	1471	0.918372
ATCGTGCCCTCTTTTGATATGA	1472	0.918372
TCGTGCCCTCTTTTGATATGAG	1473	0.914326
CGTGCCCTCTTTTGATATGAGT	1474	0.903888
GTGCCCTCTTTTGATATGAGTA	1475	0.903653
TGCCCTCTTTTGATATGAGTAA	1476	0.903653
ATGAGTAACGAAGGATCTTATT	1490	0.904885
TGAGTAACGAAGGATCTTATTT	1491	0.904885
GAGTAACGAAGGATCTTATTTC	1492	0.905413
AGTAACGAAGGATCTTATTTCT	1493	0.905764
GTAACGAAGGATCTTATTTCTT	1494	0.905764
TAACGAAGGATCTTATTTCTTC	1495	0.90899
AACGAAGGATCTTATTTCTTCG	1496	0.91931
ACGAAGGATCTTATTTCTTCGG	1497	0.919428
CGAAGGATCTTATTTCTTCGGA	1498	0.919252
GAAGGATCTTATTTCTTCGGAG	1499	0.938017
AAGGATCTTATTTCTTCGGAGA	1500	0.938017
AGGATCTTATTTCTTCGGAGAC	1501	0.937899
GGATCTTATTTCTTCGGAGACA	1502	0.942767
GATCTTATTTCTTCGGAGACAA	1503	0.941535
ATCTTATTTCTTCGGAGACAAT	1504	0.941301
TCTTATTTCTTCGGAGACAATG	1505	0.982291
CTTATTTCTTCGGAGACAATGC	1506	0.982291
TTATTTCTTCGGAGACAATGCA	1507	0.981235
TATTTCTTCGGAGACAATGCAG	1508	0.98188
ATTTCTTCGGAGACAATGCAGA	1509	0.981704
TTTCTTCGGAGACAATGCAGAA	1510	0.903536
TTCTTCGGAGACAATGCAGAAG	1511	0.903829
TCTTCGGAGACAATGCAGAAGA	1512	0.903653
	pos	coverage
ATGGCGTCCCAAGGCACCAAACG	50	0.902832
TCCCAAGGCACCAAACGGTCTTA	56	0.908931
CCCAAGGCACCAAACGGTCTTAT	57	0.909048
CCAAGGCACCAAACGGTCTTATG	58	0.909107
CAAGGCACCAAACGGTCTTATGA	59	0.917082
AAGGCACCAAACGGTCTTATGAA	60	0.916202
AGGCACCAAACGGTCTTATGAAC	61	0.916144
GGCACCAAACGGTCTTATGAACA	62	0.917141
GCACCAAACGGTCTTATGAACAG	63	0.909693
CACCAAACGGTCTTATGAACAGA	64	0.909693
ACCAAACGGTCTTATGAACAGAT	65	0.909693
CCAAACGGTCTTATGAACAGATG	66	0.909693
CAAACGGTCTTATGAACAGATGG	67	0.909693
AAACGGTCTTATGAACAGATGGA	68	0.909869
AACGGTCTTATGAACAGATGGAA	69	0.9094
ACGGTCTTATGAACAGATGGAAA	70	0.9094
CGGTCTTATGAACAGATGGAAAC	71	0.9094
GGTCTTATGAACAGATGGAAACT	72	0.90852
GTCTTATGAACAGATGGAAACTG	73	0.908638
TCTTATGAACAGATGGAAACTGA	74	0.913681
CTTATGAACAGATGGAAACTGAT	75	0.913564
TTATGAACAGATGGAAACTGATG	76	0.913505
TATGAACAGATGGAAACTGATGG	77	0.916085
ATGAACAGATGGAAACTGATGGA	78	0.913329
TGAACAGATGGAAACTGATGGAG	79	0.913329
GAACAGATGGAAACTGATGGAGA	80	0.913564
AACAGATGGAAACTGATGGAGAT	81	0.904533
ACAGATGGAAACTGATGGAGATC	82	0.904533
CAGATGGAAACTGATGGAGATCG	83	0.905413
AGATGGAAACTGATGGAGATCGC	84	0.905002
GATGGAAACTGATGGAGATCGCC	85	0.905061
ATGGAAACTGATGGAGATCGCCA	86	0.912156
TGGAAACTGATGGAGATCGCCAG	87	0.911746
GGAAACTGATGGAGATCGCCAGA	88	0.911746
GAAACTGATGGAGATCGCCAGAA	89	0.911101
AAACTGATGGAGATCGCCAGAAT	90	0.910632
AACTGATGGAGATCGCCAGAATG	91	0.910514
ACTGATGGAGATCGCCAGAATGC	92	0.910983
CTGATGGAGATCGCCAGAATGCA	93	0.910632
TGATGGAGATCGCCAGAATGCAA	94	0.910632
GATGGAGATCGCCAGAATGCAAC	95	0.909928
ATGGAGATCGCCAGAATGCAACT	96	0.908931
TGGAGATCGCCAGAATGCAACTG	97	0.90899
GGAGATCGCCAGAATGCAACTGA	98	0.909107
GAGATCGCCAGAATGCAACTGAG	99	0.902305
AGATCGCCAGAATGCAACTGAGA	100	0.902187
GATCGCCAGAATGCAACTGAGAT	101	0.904826
ATCGCCAGAATGCAACTGAGATT	102	0.904533
TCGCCAGAATGCAACTGAGATTA	103	0.904416
CGCCAGAATGCAACTGAGATTAG	104	0.913505
GCCAGAATGCAACTGAGATTAGG	105	0.908579
CCAGAATGCAACTGAGATTAGGG	106	0.90852
CAGAATGCAACTGAGATTAGGGC	107	0.909283
AGAATGCAACTGAGATTAGGGCA	108	0.90811
GAATGCAACTGAGATTAGGGCAT	109	0.908227
AATGCAACTGAGATTAGGGCATC	110	0.908638
ATGCAACTGAGATTAGGGCATCC	111	0.901542
TGCAACTGAGATTAGGGCATCCG	112	0.901953
GCAACTGAGATTAGGGCATCCGT	113	0.902481
ACTGAGATTAGGGCATCCGTCGG	116	0.900194
ATTAGGGCATCCGTCGGGAAGAT	122	0.904122
TTAGGGCATCCGTCGGGAAGATG	123	0.90424
TAGGGCATCCGTCGGGAAGATGA	124	0.902774
AGGGCATCCGTCGGGAAGATGAT	125	0.903067
GGGCATCCGTCGGGAAGATGATT	126	0.902246
GGCATCCGTCGGGAAGATGATTG	127	0.902246
GCATCCGTCGGGAAGATGATTGA	128	0.907172
CATCCGTCGGGAAGATGATTGAT	129	0.906058
ATCCGTCGGGAAGATGATTGATG	130	0.906058
TCCGTCGGGAAGATGATTGATGG	131	0.907289
GTCGGGAAGATGATTGATGGAAT	134	0.905295
TCGGGAAGATGATTGATGGAATT	135	0.905471
CGGGAAGATGATTGATGGAATTG	136	0.905471
GGGAAGATGATTGATGGAATTGG	137	0.908051
GGAAGATGATTGATGGAATTGGG	138	0.903653
GAAGATGATTGATGGAATTGGGA	139	0.903653
AAGATGATTGATGGAATTGGGAG	140	0.905354
GGGAGATTCTACATCCAAATGTG	158	0.922536
GGAGATTCTACATCCAAATGTGC	159	0.920718
GAGATTCTACATCCAAATGTGCA	160	0.920718
AGATTCTACATCCAAATGTGCAC	161	0.925409
GATTCTACATCCAAATGTGCACT	162	0.912801
ATTCTACATCCAAATGTGCACTG	163	0.925526
TTCTACATCCAAATGTGCACTGA	164	0.952912
TCTACATCCAAATGTGCACTGAA	165	0.950566
CTACATCCAAATGTGCACTGAAC	166	0.950566
TACATCCAAATGTGCACTGAACT	167	0.953732
ACATCCAAATGTGCACTGAACTT	168	0.903947
CATCCAAATGTGCACTGAACTTA	169	0.903947
ATCCAAATGTGCACTGAACTTAA	170	0.906761
TCCAAATGTGCACTGAACTTAAA	171	0.906292
CCAAATGTGCACTGAACTTAAAC	172	0.906234
CAAATGTGCACTGAACTTAAACT	173	0.906644
AAATGTGCACTGAACTTAAACTC	174	0.904885
AATGTGCACTGAACTTAAACTCA	175	0.904885
ATGTGCACTGAACTTAAACTCAG	176	0.906058
TGTGCACTGAACTTAAACTCAGT	177	0.905882
GTGCACTGAACTTAAACTCAGTG	178	0.905882
TGCACTGAACTTAAACTCAGTGA	179	0.905882
GCACTGAACTTAAACTCAGTGAT	180	0.90465
CACTGAACTTAAACTCAGTGATC	181	0.903947
ACTGAACTTAAACTCAGTGATCA	182	0.905471
CTGAACTTAAACTCAGTGATCAT	183	0.904826
TGAACTTAAACTCAGTGATCATG	184	0.904826
GAACTTAAACTCAGTGATCATGA	185	0.917023
AACTTAAACTCAGTGATCATGAA	186	0.915733
ACTTAAACTCAGTGATCATGAAG	187	0.915733
CTTAAACTCAGTGATCATGAAGG	188	0.91673
TTAAACTCAGTGATCATGAAGGA	189	0.901718
TAAACTCAGTGATCATGAAGGAC	190	0.900545
AAACTCAGTGATCATGAAGGACG	191	0.903067
CTCTCTGCTTTTGATGAAAGAAG	251	0.909811
AAATGGATGAGGGAACTCGTCCT	356	0.90899
AATGGATGAGGGAACTCGTCCTT	357	0.9077
ATGGATGAGGGAACTCGTCCTTT	358	0.908403
TGGATGAGGGAACTCGTCCTTTA	359	0.908696
GGATGAGGGAACTCGTCCTTTAT	360	0.907054
GATGAGGGAACTCGTCCTTTATG	361	0.906937
ATGAGGGAACTCGTCCTTTATGA	362	0.906937
TGAGGGAACTCGTCCTTTATGAC	363	0.907641
GAGGGAACTCGTCCTTTATGACA	364	0.910221
AGGGAACTCGTCCTTTATGACAA	365	0.913212
GGGAACTCGTCCTTTATGACAAA	366	0.908345
GGAACTCGTCCTTTATGACAAAG	367	0.908345
GAACTCGTCCTTTATGACAAAGA	368	0.910749
GAAATAAGGCGAATCTGGCGCCA	392	0.908462
AAATAAGGCGAATCTGGCGCCAA	393	0.907524
AATAAGGCGAATCTGGCGCCAAG	394	0.907465
ATAAGGCGAATCTGGCGCCAAGC	395	0.909224
TAAGGCGAATCTGGCGCCAAGCC	396	0.90465
AAGGCGAATCTGGCGCCAAGCCA	397	0.904592
AGGCGAATCTGGCGCCAAGCCAA	398	0.904709
GGCGAATCTGGCGCCAAGCCAAC	399	0.903653
GCGAATCTGGCGCCAAGCCAACA	400	0.903653
CGAATCTGGCGCCAAGCCAACAA	401	0.904181
GAATCTGGCGCCAAGCCAACAAT	402	0.904474
AATCTGGCGCCAAGCCAACAATG	403	0.904474
ATCTGGCGCCAAGCCAACAATGG	404	0.911042
TCTGGCGCCAAGCCAACAATGGT	405	0.913388
CTGGCGCCAAGCCAACAATGGTG	406	0.913622
TGGCGCCAAGCCAACAATGGTGA	407	0.917317
GGCGCCAAGCCAACAATGGTGAG	408	0.912391
GCGCCAAGCCAACAATGGTGAGG	409	0.912215
CGCCAAGCCAACAATGGTGAGGA	410	0.912156
GCCAAGCCAACAATGGTGAGGAT	411	0.910749
CCAAGCCAACAATGGTGAGGATG	412	0.91069
CAAGCCAACAATGGTGAGGATGC	413	0.911453
AAGCCAACAATGGTGAGGATGCT	414	0.90852
AGCCAACAATGGTGAGGATGCTA	415	0.908286
GCCAACAATGGTGAGGATGCTAC	416	0.909107
CCAACAATGGTGAGGATGCTACA	417	0.907172
CAACAATGGTGAGGATGCTACAT	418	0.90682
AACAATGGTGAGGATGCTACATC	419	0.91157
ACAATGGTGAGGATGCTACATCT	420	0.909107
CAATGGTGAGGATGCTACATCTG	421	0.909107
AATGGTGAGGATGCTACATCTGG	422	0.910221
ATGGTGAGGATGCTACATCTGGT	423	0.909576
TGGTGAGGATGCTACATCTGGTC	424	0.908579
GGTGAGGATGCTACATCTGGTCT	425	0.908872
GTGAGGATGCTACATCTGGTCTA	426	0.907817
TGAGGATGCTACATCTGGTCTAA	427	0.907758
GAGGATGCTACATCTGGTCTAAC	428	0.908403
ACTGGAATGGATCCCAGAATGTG	518	0.927461
CTGGAATGGATCCCAGAATGTGC	519	0.926406
TGGAATGGATCCCAGAATGTGCT	520	0.926406
GGAATGGATCCCAGAATGTGCTC	521	0.930569
GAATGGATCCCAGAATGTGCTCT	522	0.928458
AATGGATCCCAGAATGTGCTCTC	523	0.926934
ATGGATCCCAGAATGTGCTCTCT	524	0.936903
TGGATCCCAGAATGTGCTCTCTG	525	0.917551
GGATCCCAGAATGTGCTCTCTGA	526	0.917551
GATCCCAGAATGTGCTCTCTGAT	527	0.917551
ATCCCAGAATGTGCTCTCTGATG	528	0.917551
TCCCAGAATGTGCTCTCTGATGC	529	0.917551
CCCAGAATGTGCTCTCTGATGCA	530	0.92236
CCAGAATGTGCTCTCTGATGCAG	531	0.916847
CAGAATGTGCTCTCTGATGCAGG	532	0.916789
AGAATGTGCTCTCTGATGCAGGG	533	0.920718
GCTGAGATCGAAGATCTCATATT	800	0.900252
GAGATCGAAGATCTCATATTTTT	803	0.900604
TGAGAGGATCAGTTGCTCACAAA	846	0.911628
GAGAGGATCAGTTGCTCACAAAT	847	0.911628
AGAGGATCAGTTGCTCACAAATC	848	0.914736
GAGGATCAGTTGCTCACAAATCT	849	0.913036
AGGATCAGTTGCTCACAAATCTT	850	0.913036
GGATCAGTTGCTCACAAATCTTG	851	0.913505
GATCAGTTGCTCACAAATCTTGC	852	0.910925
ATCAGTTGCTCACAAATCTTGCC	853	0.90899
TCAGTTGCTCACAAATCTTGCCT	854	0.912508
CAGTTGCTCACAAATCTTGCCTA	855	0.911746
AGTTGCTCACAAATCTTGCCTAC	856	0.911746
GTTGCTCACAAATCTTGCCTACC	857	0.912098
GCCTGTGCATATGGACCTGCAGT	881	0.91503
CCTGTGCATATGGACCTGCAGTA	882	0.914502
CTGTGCATATGGACCTGCAGTAT	883	0.914502
TGTGCATATGGACCTGCAGTATC	884	0.915675
GTGCATATGGACCTGCAGTATCC	885	0.913329
TGCATATGGACCTGCAGTATCCA	886	0.913329
GCATATGGACCTGCAGTATCCAG	887	0.912977
CATATGGACCTGCAGTATCCAGT	888	0.912977
ATATGGACCTGCAGTATCCAGTG	889	0.914736
TATGGACCTGCAGTATCCAGTGG	890	0.915206
ATGGACCTGCAGTATCCAGTGGT	891	0.91327
TGGACCTGCAGTATCCAGTGGTT	892	0.91327
GGACCTGCAGTATCCAGTGGTTA	893	0.913857
GACCTGCAGTATCCAGTGGTTAC	894	0.909752
ACCTGCAGTATCCAGTGGTTACG	895	0.909693
CCTGCAGTATCCAGTGGTTACGA	896	0.911453
AAAGAGGGATATTCCTTGGTGGG	926	0.90119
AAATAGCCAAATATACAGCTTAA	973	0.908462
AATAGCCAAATATACAGCTTAAT	974	0.908696
ATAGCCAAATATACAGCTTAATC	975	0.907406
TAGCCAAATATACAGCTTAATCA	976	0.907406
AGCCAAATATACAGCTTAATCAG	977	0.910925
GCCAAATATACAGCTTAATCAGA	978	0.910162
CCAAATATACAGCTTAATCAGAC	979	0.909928
CAAATATACAGCTTAATCAGACC	980	0.917727
ATATACAGCTTAATCAGACCTAA	983	0.900018
AATGAGAATCCAGCACACAAGAG	1004	0.913094
ATGAGAATCCAGCACACAAGAGT	1005	0.911218
TGAGAATCCAGCACACAAGAGTC	1006	0.911277
GAGAATCCAGCACACAAGAGTCA	1007	0.914619
TGGATGGCATGCCATTCTGCTGC	1037	0.916261
GGATGGCATGCCATTCTGCTGCA	1038	0.914619
GATGGCATGCCATTCTGCTGCAT	1039	0.914619
ATGGCATGCCATTCTGCTGCATT	1040	0.914619
TGGCATGCCATTCTGCTGCATTT	1041	0.913446
GGCATGCCATTCTGCTGCATTTG	1042	0.913446
GCATGCCATTCTGCTGCATTTGA	1043	0.913974
CATGCCATTCTGCTGCATTTGAA	1044	0.911511
ATGCCATTCTGCTGCATTTGAAG	1045	0.911511
TGCCATTCTGCTGCATTTGAAGA	1046	0.913094
GCCATTCTGCTGCATTTGAAGAT	1047	0.911335
CCATTCTGCTGCATTTGAAGATT	1048	0.910632
CATTCTGCTGCATTTGAAGATTT	1049	0.919134
ATTCTGCTGCATTTGAAGATTTA	1050	0.918079
TTCTGCTGCATTTGAAGATTTAA	1051	0.918079
TCTGCTGCATTTGAAGATTTAAG	1052	0.923884
CTGCTGCATTTGAAGATTTAAGA	1053	0.922887
TGCTGCATTTGAAGATTTAAGAT	1054	0.916789
GCTGCATTTGAAGATTTAAGATT	1055	0.918372
CTGCATTTGAAGATTTAAGATTG	1056	0.913974
TGCATTTGAAGATTTAAGATTGT	1057	0.913798
GCATTTGAAGATTTAAGATTGTT	1058	0.914209
CATTTGAAGATTTAAGATTGTTA	1059	0.912039
ATTTGAAGATTTAAGATTGTTAA	1060	0.912039
TTTGAAGATTTAAGATTGTTAAG	1061	0.91327
TACAAATTGCTTCAAATGAGAAC	1137	0.91544
ACAAATTGCTTCAAATGAGAACA	1138	0.915264
CAAATTGCTTCAAATGAGAACAT	1139	0.923298
AAATTGCTTCAAATGAGAACATG	1140	0.9206
AATTGCTTCAAATGAGAACATGG	1141	0.920659
ATTGCTTCAAATGAGAACATGGA	1142	0.923767
TTGCTTCAAATGAGAACATGGAT	1143	0.915323
TGCTTCAAATGAGAACATGGATA	1144	0.915264
GCTTCAAATGAGAACATGGATAA	1145	0.915381
CTTCAAATGAGAACATGGATAAT	1146	0.913329
TTCAAATGAGAACATGGATAATA	1147	0.912801
TCAAATGAGAACATGGATAATAT	1148	0.913505
CAAATGAGAACATGGATAATATG	1149	0.909693
AAATGAGAACATGGATAATATGG	1150	0.909693
AATGAGAACATGGATAATATGGG	1151	0.910162
ATGAGAACATGGATAATATGGGA	1152	0.905413
TGAGAACATGGATAATATGGGAT	1153	0.90594
GAGAACATGGATAATATGGGATC	1154	0.906468
AGAACATGGATAATATGGGATCA	1155	0.901777
GAACATGGATAATATGGGATCAA	1156	0.901718
AACATGGATAATATGGGATCAAG	1157	0.903301
ACATGGATAATATGGGATCAAGC	1158	0.901601
CATGGATAATATGGGATCAAGCA	1159	0.901953
ATGGATAATATGGGATCAAGCAC	1160	0.902656
GATAATATGGGATCAAGCACTCT	1163	0.901073
ATAATATGGGATCAAGCACTCTT	1164	0.900428
TAATATGGGATCAAGCACTCTTG	1165	0.900545
AATATGGGATCAAGCACTCTTGA	1166	0.902656
ATATGGGATCAAGCACTCTTGAA	1167	0.901835
TATGGGATCAAGCACTCTTGAAC	1168	0.901601
ATGGGATCAAGCACTCTTGAACT	1169	0.903653
TGGGATCAAGCACTCTTGAACTG	1170	0.902363
GGGATCAAGCACTCTTGAACTGA	1171	0.902305
GGATCAAGCACTCTTGAACTGAG	1172	0.906116
GATCAAGCACTCTTGAACTGAGA	1173	0.905471
ATCAAGCACTCTTGAACTGAGAA	1174	0.905471
TCAAGCACTCTTGAACTGAGAAG	1175	0.910338
CAAGCACTCTTGAACTGAGAAGC	1176	0.901894
AGCACTCTTGAACTGAGAAGCGG	1178	0.905002
GCAGGCCAAACCAGTGTGCAACC	1256	0.916202
ATCATGGCAGCATTCACTGGAAA	1322	0.907993
TCATGGCAGCATTCACTGGAAAT	1323	0.904943
CATGGCAGCATTCACTGGAAATA	1324	0.904709
ATGGCAGCATTCACTGGAAATAC	1325	0.906761
GGAAGAACTTCAGACATGAGGGC	1352	0.905178
GAAGAACTTCAGACATGAGGGCA	1353	0.904592
AAGAACTTCAGACATGAGGGCAG	1354	0.904592
AGAACTTCAGACATGAGGGCAGA	1355	0.90682
GAACTTCAGACATGAGGGCAGAA	1356	0.906644
AACTTCAGACATGAGGGCAGAAA	1357	0.906527
ACTTCAGACATGAGGGCAGAAAT	1358	0.907348
CTTCAGACATGAGGGCAGAAATC	1359	0.906351
TTCAGACATGAGGGCAGAAATCA	1360	0.906409
TCAGACATGAGGGCAGAAATCAT	1361	0.907113
CAGACATGAGGGCAGAAATCATA	1362	0.906879
AGACATGAGGGCAGAAATCATAA	1363	0.90682
GACATGAGGGCAGAAATCATAAG	1364	0.907524
ACATGAGGGCAGAAATCATAAGG	1365	0.904357
CATGAGGGCAGAAATCATAAGGA	1366	0.904298
ATGAGGGCAGAAATCATAAGGAT	1367	0.905588
TGAGGGCAGAAATCATAAGGATG	1368	0.905295
GAGGGCAGAAATCATAAGGATGA	1369	0.905295
AGGGCAGAAATCATAAGGATGAT	1370	0.905295
GGGCAGAAATCATAAGGATGATG	1371	0.905295
GGCAGAAATCATAAGGATGATGG	1372	0.905295
GCAGAAATCATAAGGATGATGGA	1373	0.919545
CAGAAATCATAAGGATGATGGAA	1374	0.918255
GACGAGAAGGCAGCGAACCCGAT	1451	0.915206
ACGAGAAGGCAGCGAACCCGATC	1452	0.915206
CGAGAAGGCAGCGAACCCGATCG	1453	0.915206
GAGAAGGCAGCGAACCCGATCGT	1454	0.916906
AGAAGGCAGCGAACCCGATCGTG	1455	0.916672
GAAGGCAGCGAACCCGATCGTGC	1456	0.91673
AAGGCAGCGAACCCGATCGTGCC	1457	0.917551
AGGCAGCGAACCCGATCGTGCCC	1458	0.917082
GGCAGCGAACCCGATCGTGCCCT	1459	0.917727
GCAGCGAACCCGATCGTGCCCTC	1460	0.918138
CAGCGAACCCGATCGTGCCCTCT	1461	0.918138
AGCGAACCCGATCGTGCCCTCTT	1462	0.91802
GCGAACCCGATCGTGCCCTCTTT	1463	0.91802
CGAACCCGATCGTGCCCTCTTTT	1464	0.92535
GAACCCGATCGTGCCCTCTTTTG	1465	0.924647
AACCCGATCGTGCCCTCTTTTGA	1466	0.924764
ACCCGATCGTGCCCTCTTTTGAT	1467	0.919897
CCCGATCGTGCCCTCTTTTGATA	1468	0.919897
CCGATCGTGCCCTCTTTTGATAT	1469	0.918724
CGATCGTGCCCTCTTTTGATATG	1470	0.918372
GATCGTGCCCTCTTTTGATATGA	1471	0.918372
ATCGTGCCCTCTTTTGATATGAG	1472	0.914091
TCGTGCCCTCTTTTGATATGAGT	1473	0.903888
CGTGCCCTCTTTTGATATGAGTA	1474	0.903653
GTGCCCTCTTTTGATATGAGTAA	1475	0.903653
ATGAGTAACGAAGGATCTTATTT	1490	0.904826
TGAGTAACGAAGGATCTTATTTC	1491	0.90424
GAGTAACGAAGGATCTTATTTCT	1492	0.905413
AGTAACGAAGGATCTTATTTCTT	1493	0.905764
GTAACGAAGGATCTTATTTCTTC	1494	0.904826
TAACGAAGGATCTTATTTCTTCG	1495	0.908872
AACGAAGGATCTTATTTCTTCGG	1496	0.919193
ACGAAGGATCTTATTTCTTCGGA	1497	0.919252
CGAAGGATCTTATTTCTTCGGAG	1498	0.919193
GAAGGATCTTATTTCTTCGGAGA	1499	0.938017
AAGGATCTTATTTCTTCGGAGAC	1500	0.937899
AGGATCTTATTTCTTCGGAGACA	1501	0.937899
GGATCTTATTTCTTCGGAGACAA	1502	0.941535
GATCTTATTTCTTCGGAGACAAT	1503	0.941066
ATCTTATTTCTTCGGAGACAATG	1504	0.941242
TCTTATTTCTTCGGAGACAATGC	1505	0.982291
CTTATTTCTTCGGAGACAATGCA	1506	0.981235
TTATTTCTTCGGAGACAATGCAG	1507	0.981118
TATTTCTTCGGAGACAATGCAGA	1508	0.981704
ATTTCTTCGGAGACAATGCAGAA	1509	0.903536
TTTCTTCGGAGACAATGCAGAAG	1510	0.903536
TTCTTCGGAGACAATGCAGAAGA	1511	0.903653
	pos	coverage
TCCCAAGGCACCAAACGGTCTTAT	56	0.908872
CCCAAGGCACCAAACGGTCTTATG	57	0.909048
CCAAGGCACCAAACGGTCTTATGA	58	0.909107
CAAGGCACCAAACGGTCTTATGAA	59	0.916202
AAGGCACCAAACGGTCTTATGAAC	60	0.916144
AGGCACCAAACGGTCTTATGAACA	61	0.916144
GGCACCAAACGGTCTTATGAACAG	62	0.909576
GCACCAAACGGTCTTATGAACAGA	63	0.909693
CACCAAACGGTCTTATGAACAGAT	64	0.909693
ACCAAACGGTCTTATGAACAGATG	65	0.909693
CCAAACGGTCTTATGAACAGATGG	66	0.909693
CAAACGGTCTTATGAACAGATGGA	67	0.909693
AAACGGTCTTATGAACAGATGGAA	68	0.9094
AACGGTCTTATGAACAGATGGAAA	69	0.9094
ACGGTCTTATGAACAGATGGAAAC	70	0.9094
CGGTCTTATGAACAGATGGAAACT	71	0.90852
GGTCTTATGAACAGATGGAAACTG	72	0.90852
GTCTTATGAACAGATGGAAACTGA	73	0.908579
TCTTATGAACAGATGGAAACTGAT	74	0.913564
CTTATGAACAGATGGAAACTGATG	75	0.913505
TTATGAACAGATGGAAACTGATGG	76	0.913505
TATGAACAGATGGAAACTGATGGA	77	0.913329
ATGAACAGATGGAAACTGATGGAG	78	0.913329
TGAACAGATGGAAACTGATGGAGA	79	0.91327
GAACAGATGGAAACTGATGGAGAT	80	0.904416
AACAGATGGAAACTGATGGAGATC	81	0.904533
ACAGATGGAAACTGATGGAGATCG	82	0.904533
CAGATGGAAACTGATGGAGATCGC	83	0.905002
AGATGGAAACTGATGGAGATCGCC	84	0.905002
GATGGAAACTGATGGAGATCGCCA	85	0.904943
ATGGAAACTGATGGAGATCGCCAG	86	0.911746
TGGAAACTGATGGAGATCGCCAGA	87	0.911746
GGAAACTGATGGAGATCGCCAGAA	88	0.911101
GAAACTGATGGAGATCGCCAGAAT	89	0.910632
AAACTGATGGAGATCGCCAGAATG	90	0.910514
AACTGATGGAGATCGCCAGAATGC	91	0.910514
ACTGATGGAGATCGCCAGAATGCA	92	0.910514
CTGATGGAGATCGCCAGAATGCAA	93	0.910632
TGATGGAGATCGCCAGAATGCAAC	94	0.909048
GATGGAGATCGCCAGAATGCAACT	95	0.908931
ATGGAGATCGCCAGAATGCAACTG	96	0.908931
TGGAGATCGCCAGAATGCAACTGA	97	0.90899
GGAGATCGCCAGAATGCAACTGAG	98	0.902305
GAGATCGCCAGAATGCAACTGAGA	99	0.902187
AGATCGCCAGAATGCAACTGAGAT	100	0.902187
GATCGCCAGAATGCAACTGAGATT	101	0.904533
ATCGCCAGAATGCAACTGAGATTA	102	0.904416
TCGCCAGAATGCAACTGAGATTAG	103	0.904298
CGCCAGAATGCAACTGAGATTAGG	104	0.908579
GCCAGAATGCAACTGAGATTAGGG	105	0.908462
CCAGAATGCAACTGAGATTAGGGC	106	0.90852
CAGAATGCAACTGAGATTAGGGCA	107	0.90811
AGAATGCAACTGAGATTAGGGCAT	108	0.90811
GAATGCAACTGAGATTAGGGCATC	109	0.908227
AATGCAACTGAGATTAGGGCATCC	110	0.901542
ATGCAACTGAGATTAGGGCATCCG	111	0.901308
TGCAACTGAGATTAGGGCATCCGT	112	0.901953
ATTAGGGCATCCGTCGGGAAGATG	122	0.904122
TTAGGGCATCCGTCGGGAAGATGA	123	0.902774
TAGGGCATCCGTCGGGAAGATGAT	124	0.902774
AGGGCATCCGTCGGGAAGATGATT	125	0.902129
GGGCATCCGTCGGGAAGATGATTG	126	0.902129
GGCATCCGTCGGGAAGATGATTGA	127	0.902246
GCATCCGTCGGGAAGATGATTGAT	128	0.90594
CATCCGTCGGGAAGATGATTGATG	129	0.906058
ATCCGTCGGGAAGATGATTGATGG	130	0.906058
GTCGGGAAGATGATTGATGGAATT	134	0.905178
TCGGGAAGATGATTGATGGAATTG	135	0.905471
CGGGAAGATGATTGATGGAATTGG	136	0.905471
GGGAAGATGATTGATGGAATTGGG	137	0.903653
GGAAGATGATTGATGGAATTGGGA	138	0.903653
GAAGATGATTGATGGAATTGGGAG	139	0.902774
GGGAGATTCTACATCCAAATGTGC	158	0.920718
GGAGATTCTACATCCAAATGTGCA	159	0.920718
GAGATTCTACATCCAAATGTGCAC	160	0.920718
AGATTCTACATCCAAATGTGCACT	161	0.912743
GATTCTACATCCAAATGTGCACTG	162	0.912801
ATTCTACATCCAAATGTGCACTGA	163	0.925526
TTCTACATCCAAATGTGCACTGAA	164	0.950566
TCTACATCCAAATGTGCACTGAAC	165	0.950566
CTACATCCAAATGTGCACTGAACT	166	0.950566
TACATCCAAATGTGCACTGAACTT	167	0.903947
ACATCCAAATGTGCACTGAACTTA	168	0.903947
CATCCAAATGTGCACTGAACTTAA	169	0.903829
ATCCAAATGTGCACTGAACTTAAA	170	0.905706
TCCAAATGTGCACTGAACTTAAAC	171	0.906116
CCAAATGTGCACTGAACTTAAACT	172	0.906234
CAAATGTGCACTGAACTTAAACTC	173	0.904885
AAATGTGCACTGAACTTAAACTCA	174	0.904885
AATGTGCACTGAACTTAAACTCAG	175	0.904885
ATGTGCACTGAACTTAAACTCAGT	176	0.905882
TGTGCACTGAACTTAAACTCAGTG	177	0.905882
GTGCACTGAACTTAAACTCAGTGA	178	0.905882
TGCACTGAACTTAAACTCAGTGAT	179	0.90465
GCACTGAACTTAAACTCAGTGATC	180	0.903947
CACTGAACTTAAACTCAGTGATCA	181	0.903829
ACTGAACTTAAACTCAGTGATCAT	182	0.904826
CTGAACTTAAACTCAGTGATCATG	183	0.904826
TGAACTTAAACTCAGTGATCATGA	184	0.904826
GAACTTAAACTCAGTGATCATGAA	185	0.915733
AACTTAAACTCAGTGATCATGAAG	186	0.915733
ACTTAAACTCAGTGATCATGAAGG	187	0.915733
CTTAAACTCAGTGATCATGAAGGA	188	0.901718
TTAAACTCAGTGATCATGAAGGAC	189	0.900545
TAAACTCAGTGATCATGAAGGACG	190	0.900545
AAATGGATGAGGGAACTCGTCCTT	356	0.9077
AATGGATGAGGGAACTCGTCCTTT	357	0.907582
ATGGATGAGGGAACTCGTCCTTTA	358	0.908403
TGGATGAGGGAACTCGTCCTTTAT	359	0.907054
GGATGAGGGAACTCGTCCTTTATG	360	0.906937
GATGAGGGAACTCGTCCTTTATGA	361	0.906937
ATGAGGGAACTCGTCCTTTATGAC	362	0.906409
TGAGGGAACTCGTCCTTTATGACA	363	0.907641
GAGGGAACTCGTCCTTTATGACAA	364	0.910221
AGGGAACTCGTCCTTTATGACAAA	365	0.908227
GGGAACTCGTCCTTTATGACAAAG	366	0.908345
GGAACTCGTCCTTTATGACAAAGA	367	0.908286
GAAATAAGGCGAATCTGGCGCCAA	392	0.907524
AAATAAGGCGAATCTGGCGCCAAG	393	0.907465
AATAAGGCGAATCTGGCGCCAAGC	394	0.907465
ATAAGGCGAATCTGGCGCCAAGCC	395	0.904416
TAAGGCGAATCTGGCGCCAAGCCA	396	0.904592
AAGGCGAATCTGGCGCCAAGCCAA	397	0.904592
AGGCGAATCTGGCGCCAAGCCAAC	398	0.903653
GGCGAATCTGGCGCCAAGCCAACA	399	0.903653
GCGAATCTGGCGCCAAGCCAACAA	400	0.903419
CGAATCTGGCGCCAAGCCAACAAT	401	0.903888
GAATCTGGCGCCAAGCCAACAATG	402	0.904416
AATCTGGCGCCAAGCCAACAATGG	403	0.904416
ATCTGGCGCCAAGCCAACAATGGT	404	0.910221
TCTGGCGCCAAGCCAACAATGGTG	405	0.913388
CTGGCGCCAAGCCAACAATGGTGA	406	0.913564
TGGCGCCAAGCCAACAATGGTGAG	407	0.912391
GGCGCCAAGCCAACAATGGTGAGG	408	0.912215
GCGCCAAGCCAACAATGGTGAGGA	409	0.912156
CGCCAAGCCAACAATGGTGAGGAT	410	0.910749
GCCAAGCCAACAATGGTGAGGATG	411	0.910573
CCAAGCCAACAATGGTGAGGATGC	412	0.910632
CAAGCCAACAATGGTGAGGATGCT	413	0.90852
AAGCCAACAATGGTGAGGATGCTA	414	0.908286
AGCCAACAATGGTGAGGATGCTAC	415	0.908169
GCCAACAATGGTGAGGATGCTACA	416	0.907113
CCAACAATGGTGAGGATGCTACAT	417	0.90682
CAACAATGGTGAGGATGCTACATC	418	0.906761
AACAATGGTGAGGATGCTACATCT	419	0.909048
ACAATGGTGAGGATGCTACATCTG	420	0.909107
CAATGGTGAGGATGCTACATCTGG	421	0.909107
AATGGTGAGGATGCTACATCTGGT	422	0.909576
ATGGTGAGGATGCTACATCTGGTC	423	0.908345
TGGTGAGGATGCTACATCTGGTCT	424	0.908579
GGTGAGGATGCTACATCTGGTCTA	425	0.907758
GTGAGGATGCTACATCTGGTCTAA	426	0.9077
TGAGGATGCTACATCTGGTCTAAC	427	0.907641
ACTGGAATGGATCCCAGAATGTGC	518	0.925702
CTGGAATGGATCCCAGAATGTGCT	519	0.926406
TGGAATGGATCCCAGAATGTGCTC	520	0.926406
GGAATGGATCCCAGAATGTGCTCT	521	0.928458
GAATGGATCCCAGAATGTGCTCTC	522	0.926934
AATGGATCCCAGAATGTGCTCTCT	523	0.926934
ATGGATCCCAGAATGTGCTCTCTG	524	0.917551
TGGATCCCAGAATGTGCTCTCTGA	525	0.917551
GGATCCCAGAATGTGCTCTCTGAT	526	0.917551
GATCCCAGAATGTGCTCTCTGATG	527	0.917551
ATCCCAGAATGTGCTCTCTGATGC	528	0.917551
TCCCAGAATGTGCTCTCTGATGCA	529	0.917551
CCCAGAATGTGCTCTCTGATGCAG	530	0.916789
CCAGAATGTGCTCTCTGATGCAGG	531	0.916789
CAGAATGTGCTCTCTGATGCAGGG	532	0.916789
TGAGAGGATCAGTTGCTCACAAAT	846	0.911628
GAGAGGATCAGTTGCTCACAAATC	847	0.911628
AGAGGATCAGTTGCTCACAAATCT	848	0.913036
GAGGATCAGTTGCTCACAAATCTT	849	0.913036
AGGATCAGTTGCTCACAAATCTTG	850	0.913036
GGATCAGTTGCTCACAAATCTTGC	851	0.910925
GATCAGTTGCTCACAAATCTTGCC	852	0.90899
ATCAGTTGCTCACAAATCTTGCCT	853	0.90899
TCAGTTGCTCACAAATCTTGCCTA	854	0.911746
CAGTTGCTCACAAATCTTGCCTAC	855	0.911746
AGTTGCTCACAAATCTTGCCTACC	856	0.911746
GCCTGTGCATATGGACCTGCAGTA	881	0.914326
CCTGTGCATATGGACCTGCAGTAT	882	0.914502
CTGTGCATATGGACCTGCAGTATC	883	0.914502
TGTGCATATGGACCTGCAGTATCC	884	0.913329
GTGCATATGGACCTGCAGTATCCA	885	0.913329
TGCATATGGACCTGCAGTATCCAG	886	0.912098
GCATATGGACCTGCAGTATCCAGT	887	0.912801
CATATGGACCTGCAGTATCCAGTG	888	0.912977
ATATGGACCTGCAGTATCCAGTGG	889	0.914736
TATGGACCTGCAGTATCCAGTGGT	890	0.91327
ATGGACCTGCAGTATCCAGTGGTT	891	0.91327
TGGACCTGCAGTATCCAGTGGTTA	892	0.91327
GGACCTGCAGTATCCAGTGGTTAC	893	0.909752
GACCTGCAGTATCCAGTGGTTACG	894	0.909693
ACCTGCAGTATCCAGTGGTTACGA	895	0.909576
AAATAGCCAAATATACAGCTTAAT	973	0.908286
AATAGCCAAATATACAGCTTAATC	974	0.907406
ATAGCCAAATATACAGCTTAATCA	975	0.907406
TAGCCAAATATACAGCTTAATCAG	976	0.907406
AGCCAAATATACAGCTTAATCAGA	977	0.910162
GCCAAATATACAGCTTAATCAGAC	978	0.909869
CCAAATATACAGCTTAATCAGACC	979	0.909635
AATGAGAATCCAGCACACAAGAGT	1004	0.911218
ATGAGAATCCAGCACACAAGAGTC	1005	0.911218
TGAGAATCCAGCACACAAGAGTCA	1006	0.911277
TGGATGGCATGCCATTCTGCTGCA	1037	0.914619
GGATGGCATGCCATTCTGCTGCAT	1038	0.914619
GATGGCATGCCATTCTGCTGCATT	1039	0.914619
ATGGCATGCCATTCTGCTGCATTT	1040	0.913446
TGGCATGCCATTCTGCTGCATTTG	1041	0.913446
GGCATGCCATTCTGCTGCATTTGA	1042	0.913446
GCATGCCATTCTGCTGCATTTGAA	1043	0.911511
CATGCCATTCTGCTGCATTTGAAG	1044	0.911511
ATGCCATTCTGCTGCATTTGAAGA	1045	0.911511
TGCCATTCTGCTGCATTTGAAGAT	1046	0.911335
GCCATTCTGCTGCATTTGAAGATT	1047	0.910632
CCATTCTGCTGCATTTGAAGATTT	1048	0.910632
CATTCTGCTGCATTTGAAGATTTA	1049	0.918079
ATTCTGCTGCATTTGAAGATTTAA	1050	0.918079
TTCTGCTGCATTTGAAGATTTAAG	1051	0.917727
TCTGCTGCATTTGAAGATTTAAGA	1052	0.922887
CTGCTGCATTTGAAGATTTAAGAT	1053	0.916789
TGCTGCATTTGAAGATTTAAGATT	1054	0.916789
GCTGCATTTGAAGATTTAAGATTG	1055	0.913974
CTGCATTTGAAGATTTAAGATTGT	1056	0.913798
TGCATTTGAAGATTTAAGATTGTT	1057	0.913622
GCATTTGAAGATTTAAGATTGTTA	1058	0.911922
CATTTGAAGATTTAAGATTGTTAA	1059	0.912039
ATTTGAAGATTTAAGATTGTTAAG	1060	0.911922
TACAAATTGCTTCAAATGAGAACA	1137	0.915206
ACAAATTGCTTCAAATGAGAACAT	1138	0.915206
CAAATTGCTTCAAATGAGAACATG	1139	0.9206
AAATTGCTTCAAATGAGAACATGG	1140	0.9206
AATTGCTTCAAATGAGAACATGGA	1141	0.920542
ATTGCTTCAAATGAGAACATGGAT	1142	0.914912
TTGCTTCAAATGAGAACATGGATA	1143	0.915264
TGCTTCAAATGAGAACATGGATAA	1144	0.915206
GCTTCAAATGAGAACATGGATAAT	1145	0.913329
CTTCAAATGAGAACATGGATAATA	1146	0.912801
TTCAAATGAGAACATGGATAATAT	1147	0.912801
TCAAATGAGAACATGGATAATATG	1148	0.909693
CAAATGAGAACATGGATAATATGG	1149	0.909693
AAATGAGAACATGGATAATATGGG	1150	0.909693
AATGAGAACATGGATAATATGGGA	1151	0.905413
ATGAGAACATGGATAATATGGGAT	1152	0.905178
TGAGAACATGGATAATATGGGATC	1153	0.90594
GAGAACATGGATAATATGGGATCA	1154	0.901777
AGAACATGGATAATATGGGATCAA	1155	0.901718
GAACATGGATAATATGGGATCAAG	1156	0.901073
AACATGGATAATATGGGATCAAGC	1157	0.901601
ACATGGATAATATGGGATCAAGCA	1158	0.901601
CATGGATAATATGGGATCAAGCAC	1159	0.901953
GATAATATGGGATCAAGCACTCTT	1163	0.900428
ATAATATGGGATCAAGCACTCTTG	1164	0.900428
TAATATGGGATCAAGCACTCTTGA	1165	0.900545
AATATGGGATCAAGCACTCTTGAA	1166	0.901777
ATATGGGATCAAGCACTCTTGAAC	1167	0.901542
TATGGGATCAAGCACTCTTGAACT	1168	0.901601
ATGGGATCAAGCACTCTTGAACTG	1169	0.901835
TGGGATCAAGCACTCTTGAACTGA	1170	0.902305
GGGATCAAGCACTCTTGAACTGAG	1171	0.902305
GGATCAAGCACTCTTGAACTGAGA	1172	0.905471
GATCAAGCACTCTTGAACTGAGAA	1173	0.905471
[truncated: 1,846 more rows]
