# Supplementary material for: A Susceptible Cell‐Selective Delivery (SCSD) of mRNA‐Encoded Cas13d Against Influenza Infection
Source: Adv Sci (Weinh). 2025 Jan 10;12(9):2414651. doi: 10.1002/advs.202414651 (PMC11884569; doi:10.1002/advs.202414651)
Supplement: Supplementary file 2 — Supporting Data Files [file ADVS-12-2414651-s001.zip › PD-Data File 2.xlsx]

## Sheet: M
H1	pos	coverage
ATGAGTCTTCTAACCGAGGTC	28	0.964829
TGAGTCTTCTAACCGAGGTCG	29	0.964937
GAGTCTTCTAACCGAGGTCGA	30	0.964937
AGTCTTCTAACCGAGGTCGAA	31	0.964397
GTCTTCTAACCGAGGTCGAAA	32	0.964721
TCTTCTAACCGAGGTCGAAAC	33	0.965476
CTTCTAACCGAGGTCGAAACG	34	0.973244
TTCTAACCGAGGTCGAAACGT	35	0.973352
TCTAACCGAGGTCGAAACGTA	36	0.973352
CTAACCGAGGTCGAAACGTAC	37	0.949293
TAACCGAGGTCGAAACGTACG	38	0.950156
AACCGAGGTCGAAACGTACGT	39	0.950372
ACCGAGGTCGAAACGTACGTT	40	0.940339
CCGAGGTCGAAACGTACGTTC	41	0.938613
CGAGGTCGAAACGTACGTTCT	42	0.938613
GAGGTCGAAACGTACGTTCTT	43	0.927608
AGGTCGAAACGTACGTTCTTT	44	0.927716
GGTCGAAACGTACGTTCTTTC	45	0.927716
GTCGAAACGTACGTTCTTTCT	46	0.924911
TCGAAACGTACGTTCTTTCTA	47	0.924372
CGAAACGTACGTTCTTTCTAT	48	0.924587
GAAACGTACGTTCTTTCTATC	49	0.924911
AAACGTACGTTCTTTCTATCA	50	0.918006
AACGTACGTTCTTTCTATCAT	51	0.917467
TCAGGCCCCCTCAAAGCCGAG	76	0.941418
CAGGCCCCCTCAAAGCCGAGA	77	0.941418
AGGCCCCCTCAAAGCCGAGAT	78	0.941418
GGCCCCCTCAAAGCCGAGATC	79	0.921782
GCCCCCTCAAAGCCGAGATCG	80	0.92189
CCCCCTCAAAGCCGAGATCGC	81	0.921998
ATGGAATGGCTAAAGACAAGA	154	0.906031
TGGAATGGCTAAAGACAAGAC	155	0.907218
GGAATGGCTAAAGACAAGACC	156	0.907218
GAATGGCTAAAGACAAGACCA	157	0.906139
AATGGCTAAAGACAAGACCAA	158	0.906139
ATGGCTAAAGACAAGACCAAT	159	0.906139
TGGCTAAAGACAAGACCAATC	160	0.923724
ACAAGACCAATCTTGTCACCT	169	0.912288
TTTGTGTTCACGCTCACCGTG	211	0.939907
TTGTGTTCACGCTCACCGTGC	212	0.940447
TGTGTTCACGCTCACCGTGCC	213	0.940555
GTGTTCACGCTCACCGTGCCC	214	0.953069
TGTTCACGCTCACCGTGCCCA	215	0.953069
GTTCACGCTCACCGTGCCCAG	216	0.952961
TTCACGCTCACCGTGCCCAGT	217	0.971626
TCACGCTCACCGTGCCCAGTG	218	0.971626
CACGCTCACCGTGCCCAGTGA	219	0.971626
ACGCTCACCGTGCCCAGTGAG	220	0.977775
CGCTCACCGTGCCCAGTGAGC	221	0.977775
GCTCACCGTGCCCAGTGAGCG	222	0.97756
CTCACCGTGCCCAGTGAGCGA	223	0.968713
TCACCGTGCCCAGTGAGCGAG	224	0.968713
CACCGTGCCCAGTGAGCGAGG	225	0.968713
ACCGTGCCCAGTGAGCGAGGA	226	0.968173
CCGTGCCCAGTGAGCGAGGAC	227	0.967958
CGTGCCCAGTGAGCGAGGACT	228	0.967958
GTGCCCAGTGAGCGAGGACTG	229	0.982307
TGCCCAGTGAGCGAGGACTGC	230	0.982091
GCCCAGTGAGCGAGGACTGCA	231	0.982091
CCCAGTGAGCGAGGACTGCAG	232	0.975726
CCAGTGAGCGAGGACTGCAGC	233	0.975833
CAGTGAGCGAGGACTGCAGCG	234	0.975941
AGTGAGCGAGGACTGCAGCGT	235	0.976373
GTGAGCGAGGACTGCAGCGTA	236	0.976265
TGAGCGAGGACTGCAGCGTAG	237	0.976373
GAGCGAGGACTGCAGCGTAGA	238	0.961592
AGCGAGGACTGCAGCGTAGAC	239	0.961592
GCGAGGACTGCAGCGTAGACG	240	0.961592
CGAGGACTGCAGCGTAGACGC	241	0.938936
GAGGACTGCAGCGTAGACGCT	242	0.938936
AGGACTGCAGCGTAGACGCTT	243	0.939044
GGACTGCAGCGTAGACGCTTT	244	0.947999
CTAAGCTATTCAACTGGTGCA	376	0.902039
TAAGCTATTCAACTGGTGCAC	377	0.915417
AAGCTATTCAACTGGTGCACT	378	0.915417
AGCTATTCAACTGGTGCACTT	379	0.920919
GCTATTCAACTGGTGCACTTG	380	0.921027
CTATTCAACTGGTGCACTTGC	381	0.921027
AGTTGCATGGGCCTCATATAC	403	0.926314
GTTGCATGGGCCTCATATACA	404	0.927069
TTGCATGGGCCTCATATACAA	405	0.925774
TGCATGGGCCTCATATACAAC	406	0.908944
GCATGGGCCTCATATACAACA	407	0.90711
CATGGGCCTCATATACAACAG	408	0.906139
TGTGCCACTTGTGAACAGATT	469	0.901284
GTGCCACTTGTGAACAGATTG	470	0.901392
TGCCACTTGTGAACAGATTGC	471	0.901284
GCCACTTGTGAACAGATTGCT	472	0.902578
CCACTTGTGAACAGATTGCTG	473	0.902686
CACTTGTGAACAGATTGCTGA	474	0.902686
TGTGAACAGATTGCTGATTCA	478	0.913583
GTGAACAGATTGCTGATTCAC	479	0.913583
TGAACAGATTGCTGATTCACA	480	0.913583
GAACAGATTGCTGATTCACAG	481	0.90657
AACAGATTGCTGATTCACAGC	482	0.90657
ACAGATTGCTGATTCACAGCA	483	0.906678
CAGATTGCTGATTCACAGCAT	484	0.921998
AGATTGCTGATTCACAGCATC	485	0.910778
GATTGCTGATTCACAGCATCG	486	0.910778
AACAGAATGGTGCTGGCTAGC	556	0.903226
ACAGAATGGTGCTGGCTAGCA	557	0.903226
CAGAATGGTGCTGGCTAGCAC	558	0.902255
ATCTTGCACCTGATATTGTGG	1113	0.914446
TCTTGCACCTGATATTGTGGA	1114	0.914446
CTTGCACCTGATATTGTGGAT	1115	0.914122
TTGCACCTGATATTGTGGATT	1116	0.934081
AAAGAGGGCCTTCTACGGAAG	1189	0.947243
AAGAGGGCCTTCTACGGAAGG	1190	0.947243
AGAGGGCCTTCTACGGAAGGA	1191	0.941202
GAGGGCCTTCTACGGAAGGAG	1192	0.945086
AGGGCCTTCTACGGAAGGAGT	1193	0.950912
GGGCCTTCTACGGAAGGAGTG	1194	0.941741
GGCCTTCTACGGAAGGAGTGC	1195	0.941741
GCCTTCTACGGAAGGAGTGCC	1196	0.941849
CCTTCTACGGAAGGAGTGCCT	1197	0.9357
CTTCTACGGAAGGAGTGCCTG	1198	0.932571
TTCTACGGAAGGAGTGCCTGA	1199	0.932032
TCCATGAGGGAAGAATATCAA	1221	0.923293
CCATGAGGGAAGAATATCAAC	1222	0.923077
CATGAGGGAAGAATATCAACA	1223	0.922861
ATGAGGGAAGAATATCAACAG	1224	0.923508
TGAGGGAAGAATATCAACAGG	1225	0.923508
GAGGGAAGAATATCAACAGGA	1226	0.923508
TGCTGTGGATGTTGACGATGG	1256	0.919193
GCTGTGGATGTTGACGATGGT	1257	0.919085
CTGTGGATGTTGACGATGGTC	1258	0.920488
TGTGGATGTTGACGATGGTCA	1259	0.920164
GTGGATGTTGACGATGGTCAT	1260	0.931816
TGGATGTTGACGATGGTCATT	1261	0.932139
GGATGTTGACGATGGTCATTT	1262	0.93311
GATGTTGACGATGGTCATTTT	1263	0.965908
ATGTTGACGATGGTCATTTTG	1264	0.966663
TGTTGACGATGGTCATTTTGT	1265	0.967095
GTTGACGATGGTCATTTTGTC	1266	0.967526
TTGACGATGGTCATTTTGTCA	1267	0.967634
TGACGATGGTCATTTTGTCAA	1268	0.967634
GACGATGGTCATTTTGTCAAC	1269	0.967634
ACGATGGTCATTTTGTCAACA	1270	0.967634
CGATGGTCATTTTGTCAACAT	1271	0.967634
GATGGTCATTTTGTCAACATA	1272	0.96731
ATGGTCATTTTGTCAACATAG	1273	0.96936
TGGTCATTTTGTCAACATAGA	1274	0.97346
GGTCATTTTGTCAACATAGAG	1275	0.978207
GTCATTTTGTCAACATAGAGC	1276	0.980365
TCATTTTGTCAACATAGAGCT	1277	0.98263
	pos	coverage
ATGAGTCTTCTAACCGAGGTCG	28	0.964829
TGAGTCTTCTAACCGAGGTCGA	29	0.964937
GAGTCTTCTAACCGAGGTCGAA	30	0.964397
AGTCTTCTAACCGAGGTCGAAA	31	0.964397
GTCTTCTAACCGAGGTCGAAAC	32	0.964721
TCTTCTAACCGAGGTCGAAACG	33	0.965476
CTTCTAACCGAGGTCGAAACGT	34	0.973244
TTCTAACCGAGGTCGAAACGTA	35	0.973352
TCTAACCGAGGTCGAAACGTAC	36	0.948322
CTAACCGAGGTCGAAACGTACG	37	0.949293
TAACCGAGGTCGAAACGTACGT	38	0.950156
AACCGAGGTCGAAACGTACGTT	39	0.934189
ACCGAGGTCGAAACGTACGTTC	40	0.938613
CCGAGGTCGAAACGTACGTTCT	41	0.938613
CGAGGTCGAAACGTACGTTCTT	42	0.921782
GAGGTCGAAACGTACGTTCTTT	43	0.927608
AGGTCGAAACGTACGTTCTTTC	44	0.927716
GGTCGAAACGTACGTTCTTTCT	45	0.924372
GTCGAAACGTACGTTCTTTCTA	46	0.924156
TCGAAACGTACGTTCTTTCTAT	47	0.924372
CGAAACGTACGTTCTTTCTATC	48	0.918438
GAAACGTACGTTCTTTCTATCA	49	0.918006
AAACGTACGTTCTTTCTATCAT	50	0.917467
TCAGGCCCCCTCAAAGCCGAGA	76	0.941418
CAGGCCCCCTCAAAGCCGAGAT	77	0.941418
GGCCCCCTCAAAGCCGAGATCG	79	0.921782
GCCCCCTCAAAGCCGAGATCGC	80	0.92189
ATGGAATGGCTAAAGACAAGAC	154	0.906031
TGGAATGGCTAAAGACAAGACC	155	0.907218
GGAATGGCTAAAGACAAGACCA	156	0.905384
GAATGGCTAAAGACAAGACCAA	157	0.906139
AATGGCTAAAGACAAGACCAAT	158	0.906139
ATGGCTAAAGACAAGACCAATC	159	0.90301
TTTGTGTTCACGCTCACCGTGC	211	0.939799
TTGTGTTCACGCTCACCGTGCC	212	0.940447
TGTGTTCACGCTCACCGTGCCC	213	0.939368
GTGTTCACGCTCACCGTGCCCA	214	0.953069
TGTTCACGCTCACCGTGCCCAG	215	0.952961
GTTCACGCTCACCGTGCCCAGT	216	0.952314
TTCACGCTCACCGTGCCCAGTG	217	0.971626
TCACGCTCACCGTGCCCAGTGA	218	0.971626
CACGCTCACCGTGCCCAGTGAG	219	0.970331
ACGCTCACCGTGCCCAGTGAGC	220	0.977775
CGCTCACCGTGCCCAGTGAGCG	221	0.97756
GCTCACCGTGCCCAGTGAGCGA	222	0.9658
CTCACCGTGCCCAGTGAGCGAG	223	0.968713
TCACCGTGCCCAGTGAGCGAGG	224	0.968713
CACCGTGCCCAGTGAGCGAGGA	225	0.968173
ACCGTGCCCAGTGAGCGAGGAC	226	0.967958
CCGTGCCCAGTGAGCGAGGACT	227	0.967958
CGTGCCCAGTGAGCGAGGACTG	228	0.966987
GTGCCCAGTGAGCGAGGACTGC	229	0.982091
TGCCCAGTGAGCGAGGACTGCA	230	0.982091
GCCCAGTGAGCGAGGACTGCAG	231	0.975726
CCCAGTGAGCGAGGACTGCAGC	232	0.975726
CCAGTGAGCGAGGACTGCAGCG	233	0.975833
CAGTGAGCGAGGACTGCAGCGT	234	0.97497
AGTGAGCGAGGACTGCAGCGTA	235	0.976265
GTGAGCGAGGACTGCAGCGTAG	236	0.976265
TGAGCGAGGACTGCAGCGTAGA	237	0.960837
GAGCGAGGACTGCAGCGTAGAC	238	0.961592
AGCGAGGACTGCAGCGTAGACG	239	0.961592
GCGAGGACTGCAGCGTAGACGC	240	0.937857
CGAGGACTGCAGCGTAGACGCT	241	0.938936
GAGGACTGCAGCGTAGACGCTT	242	0.938936
AGGACTGCAGCGTAGACGCTTT	243	0.936994
CTAAGCTATTCAACTGGTGCAC	376	0.902039
TAAGCTATTCAACTGGTGCACT	377	0.915417
AAGCTATTCAACTGGTGCACTT	378	0.913043
AGCTATTCAACTGGTGCACTTG	379	0.920811
GCTATTCAACTGGTGCACTTGC	380	0.921027
AGTTGCATGGGCCTCATATACA	403	0.926314
GTTGCATGGGCCTCATATACAA	404	0.92545
TTGCATGGGCCTCATATACAAC	405	0.900421
TGCATGGGCCTCATATACAACA	406	0.90711
GCATGGGCCTCATATACAACAG	407	0.906139
TGTGCCACTTGTGAACAGATTG	469	0.901284
GTGCCACTTGTGAACAGATTGC	470	0.901284
TGCCACTTGTGAACAGATTGCT	471	0.900205
GCCACTTGTGAACAGATTGCTG	472	0.902578
CCACTTGTGAACAGATTGCTGA	473	0.902686
TGTGAACAGATTGCTGATTCAC	478	0.913583
GTGAACAGATTGCTGATTCACA	479	0.913583
TGAACAGATTGCTGATTCACAG	480	0.905491
GAACAGATTGCTGATTCACAGC	481	0.90657
AACAGATTGCTGATTCACAGCA	482	0.90657
ACAGATTGCTGATTCACAGCAT	483	0.901392
CAGATTGCTGATTCACAGCATC	484	0.910778
AGATTGCTGATTCACAGCATCG	485	0.910778
AACAGAATGGTGCTGGCTAGCA	556	0.903226
ACAGAATGGTGCTGGCTAGCAC	557	0.902255
ATCTTGCACCTGATATTGTGGA	1113	0.914014
TCTTGCACCTGATATTGTGGAT	1114	0.914122
CTTGCACCTGATATTGTGGATT	1115	0.907218
AAAGAGGGCCTTCTACGGAAGG	1189	0.947243
AAGAGGGCCTTCTACGGAAGGA	1190	0.940986
AGAGGGCCTTCTACGGAAGGAG	1191	0.940015
GAGGGCCTTCTACGGAAGGAGT	1192	0.945086
AGGGCCTTCTACGGAAGGAGTG	1193	0.941418
GGGCCTTCTACGGAAGGAGTGC	1194	0.941741
GGCCTTCTACGGAAGGAGTGCC	1195	0.941741
GCCTTCTACGGAAGGAGTGCCT	1196	0.933973
CCTTCTACGGAAGGAGTGCCTG	1197	0.932463
CTTCTACGGAAGGAGTGCCTGA	1198	0.932032
TCCATGAGGGAAGAATATCAAC	1221	0.923077
CCATGAGGGAAGAATATCAACA	1222	0.922753
CATGAGGGAAGAATATCAACAG	1223	0.919732
ATGAGGGAAGAATATCAACAGG	1224	0.923401
TGAGGGAAGAATATCAACAGGA	1225	0.923508
TGCTGTGGATGTTGACGATGGT	1256	0.918761
GCTGTGGATGTTGACGATGGTC	1257	0.919085
CTGTGGATGTTGACGATGGTCA	1258	0.920056
TGTGGATGTTGACGATGGTCAT	1259	0.919517
GTGGATGTTGACGATGGTCATT	1260	0.931816
TGGATGTTGACGATGGTCATTT	1261	0.931816
GGATGTTGACGATGGTCATTTT	1262	0.933002
GATGTTGACGATGGTCATTTTG	1263	0.965908
ATGTTGACGATGGTCATTTTGT	1264	0.965476
TGTTGACGATGGTCATTTTGTC	1265	0.967095
GTTGACGATGGTCATTTTGTCA	1266	0.967526
TTGACGATGGTCATTTTGTCAA	1267	0.967634
TGACGATGGTCATTTTGTCAAC	1268	0.967634
GACGATGGTCATTTTGTCAACA	1269	0.967526
ACGATGGTCATTTTGTCAACAT	1270	0.967634
CGATGGTCATTTTGTCAACATA	1271	0.96731
GATGGTCATTTTGTCAACATAG	1272	0.964505
ATGGTCATTTTGTCAACATAGA	1273	0.966555
TGGTCATTTTGTCAACATAGAG	1274	0.971842
GGTCATTTTGTCAACATAGAGC	1275	0.976265
GTCATTTTGTCAACATAGAGCT	1276	0.980041
	pos	coverage
ATGAGTCTTCTAACCGAGGTCGA	28	0.964829
TGAGTCTTCTAACCGAGGTCGAA	29	0.964397
GAGTCTTCTAACCGAGGTCGAAA	30	0.964397
AGTCTTCTAACCGAGGTCGAAAC	31	0.964397
GTCTTCTAACCGAGGTCGAAACG	32	0.964721
TCTTCTAACCGAGGTCGAAACGT	33	0.965476
CTTCTAACCGAGGTCGAAACGTA	34	0.973244
TTCTAACCGAGGTCGAAACGTAC	35	0.948322
TCTAACCGAGGTCGAAACGTACG	36	0.948322
CTAACCGAGGTCGAAACGTACGT	37	0.949293
TAACCGAGGTCGAAACGTACGTT	38	0.933973
AACCGAGGTCGAAACGTACGTTC	39	0.932463
ACCGAGGTCGAAACGTACGTTCT	40	0.938613
CCGAGGTCGAAACGTACGTTCTT	41	0.921782
CGAGGTCGAAACGTACGTTCTTT	42	0.921782
GAGGTCGAAACGTACGTTCTTTC	43	0.927608
AGGTCGAAACGTACGTTCTTTCT	44	0.924372
GGTCGAAACGTACGTTCTTTCTA	45	0.923616
GTCGAAACGTACGTTCTTTCTAT	46	0.924156
TCGAAACGTACGTTCTTTCTATC	47	0.918222
CGAAACGTACGTTCTTTCTATCA	48	0.911641
GAAACGTACGTTCTTTCTATCAT	49	0.917467
TCAGGCCCCCTCAAAGCCGAGAT	76	0.941418
GGCCCCCTCAAAGCCGAGATCGC	79	0.921782
ATGGAATGGCTAAAGACAAGACC	154	0.906031
TGGAATGGCTAAAGACAAGACCA	155	0.905384
GGAATGGCTAAAGACAAGACCAA	156	0.905384
GAATGGCTAAAGACAAGACCAAT	157	0.906139
AATGGCTAAAGACAAGACCAATC	158	0.90301
TTTGTGTTCACGCTCACCGTGCC	211	0.939799
TTGTGTTCACGCTCACCGTGCCC	212	0.93926
TGTGTTCACGCTCACCGTGCCCA	213	0.939368
GTGTTCACGCTCACCGTGCCCAG	214	0.952961
TGTTCACGCTCACCGTGCCCAGT	215	0.952314
GTTCACGCTCACCGTGCCCAGTG	216	0.952314
TTCACGCTCACCGTGCCCAGTGA	217	0.971626
TCACGCTCACCGTGCCCAGTGAG	218	0.970331
CACGCTCACCGTGCCCAGTGAGC	219	0.970331
ACGCTCACCGTGCCCAGTGAGCG	220	0.97756
CGCTCACCGTGCCCAGTGAGCGA	221	0.9658
GCTCACCGTGCCCAGTGAGCGAG	222	0.9658
CTCACCGTGCCCAGTGAGCGAGG	223	0.968713
TCACCGTGCCCAGTGAGCGAGGA	224	0.968173
CACCGTGCCCAGTGAGCGAGGAC	225	0.967958
ACCGTGCCCAGTGAGCGAGGACT	226	0.967958
CCGTGCCCAGTGAGCGAGGACTG	227	0.966987
CGTGCCCAGTGAGCGAGGACTGC	228	0.966771
GTGCCCAGTGAGCGAGGACTGCA	229	0.982091
TGCCCAGTGAGCGAGGACTGCAG	230	0.975726
GCCCAGTGAGCGAGGACTGCAGC	231	0.975726
CCCAGTGAGCGAGGACTGCAGCG	232	0.975726
CCAGTGAGCGAGGACTGCAGCGT	233	0.974862
CAGTGAGCGAGGACTGCAGCGTA	234	0.974862
AGTGAGCGAGGACTGCAGCGTAG	235	0.976265
GTGAGCGAGGACTGCAGCGTAGA	236	0.960729
TGAGCGAGGACTGCAGCGTAGAC	237	0.960837
GAGCGAGGACTGCAGCGTAGACG	238	0.961592
AGCGAGGACTGCAGCGTAGACGC	239	0.937857
GCGAGGACTGCAGCGTAGACGCT	240	0.937857
CGAGGACTGCAGCGTAGACGCTT	241	0.938936
GAGGACTGCAGCGTAGACGCTTT	242	0.936886
CTAAGCTATTCAACTGGTGCACT	376	0.902039
TAAGCTATTCAACTGGTGCACTT	377	0.913043
AAGCTATTCAACTGGTGCACTTG	378	0.912936
AGCTATTCAACTGGTGCACTTGC	379	0.920811
AGTTGCATGGGCCTCATATACAA	403	0.924695
GTTGCATGGGCCTCATATACAAC	404	0.900097
TGCATGGGCCTCATATACAACAG	406	0.906139
TGTGCCACTTGTGAACAGATTGC	469	0.901176
GTGCCACTTGTGAACAGATTGCT	470	0.900205
TGCCACTTGTGAACAGATTGCTG	471	0.900205
GCCACTTGTGAACAGATTGCTGA	472	0.902578
TGTGAACAGATTGCTGATTCACA	478	0.913583
GTGAACAGATTGCTGATTCACAG	479	0.905491
TGAACAGATTGCTGATTCACAGC	480	0.905491
GAACAGATTGCTGATTCACAGCA	481	0.90657
AACAGATTGCTGATTCACAGCAT	482	0.901284
CAGATTGCTGATTCACAGCATCG	484	0.910778
AACAGAATGGTGCTGGCTAGCAC	556	0.902255
ATCTTGCACCTGATATTGTGGAT	1113	0.913691
TCTTGCACCTGATATTGTGGATT	1114	0.907218
AAAGAGGGCCTTCTACGGAAGGA	1189	0.940986
AAGAGGGCCTTCTACGGAAGGAG	1190	0.939907
AGAGGGCCTTCTACGGAAGGAGT	1191	0.940015
GAGGGCCTTCTACGGAAGGAGTG	1192	0.9357
AGGGCCTTCTACGGAAGGAGTGC	1193	0.941418
GGGCCTTCTACGGAAGGAGTGCC	1194	0.941741
GGCCTTCTACGGAAGGAGTGCCT	1195	0.933866
GCCTTCTACGGAAGGAGTGCCTG	1196	0.930737
CCTTCTACGGAAGGAGTGCCTGA	1197	0.931924
TCCATGAGGGAAGAATATCAACA	1221	0.922753
CCATGAGGGAAGAATATCAACAG	1222	0.919625
CATGAGGGAAGAATATCAACAGG	1223	0.919625
ATGAGGGAAGAATATCAACAGGA	1224	0.923401
TGCTGTGGATGTTGACGATGGTC	1256	0.918761
GCTGTGGATGTTGACGATGGTCA	1257	0.918654
CTGTGGATGTTGACGATGGTCAT	1258	0.919409
TGTGGATGTTGACGATGGTCATT	1259	0.919517
GTGGATGTTGACGATGGTCATTT	1260	0.931492
TGGATGTTGACGATGGTCATTTT	1261	0.931708
GGATGTTGACGATGGTCATTTTG	1262	0.933002
GATGTTGACGATGGTCATTTTGT	1263	0.964721
ATGTTGACGATGGTCATTTTGTC	1264	0.965476
TGTTGACGATGGTCATTTTGTCA	1265	0.967095
GTTGACGATGGTCATTTTGTCAA	1266	0.967526
TTGACGATGGTCATTTTGTCAAC	1267	0.967634
TGACGATGGTCATTTTGTCAACA	1268	0.967526
GACGATGGTCATTTTGTCAACAT	1269	0.967526
ACGATGGTCATTTTGTCAACATA	1270	0.96731
CGATGGTCATTTTGTCAACATAG	1271	0.964505
GATGGTCATTTTGTCAACATAGA	1272	0.9617
ATGGTCATTTTGTCAACATAGAG	1273	0.964937
TGGTCATTTTGTCAACATAGAGC	1274	0.9699
GGTCATTTTGTCAACATAGAGCT	1275	0.975941
	pos	coverage
ATGAGTCTTCTAACCGAGGTCGAA	28	0.96429
TGAGTCTTCTAACCGAGGTCGAAA	29	0.964397
GAGTCTTCTAACCGAGGTCGAAAC	30	0.964397
AGTCTTCTAACCGAGGTCGAAACG	31	0.964397
GTCTTCTAACCGAGGTCGAAACGT	32	0.964721
TCTTCTAACCGAGGTCGAAACGTA	33	0.965476
CTTCTAACCGAGGTCGAAACGTAC	34	0.948214
TTCTAACCGAGGTCGAAACGTACG	35	0.948322
TCTAACCGAGGTCGAAACGTACGT	36	0.948322
CTAACCGAGGTCGAAACGTACGTT	37	0.93311
TAACCGAGGTCGAAACGTACGTTC	38	0.932247
AACCGAGGTCGAAACGTACGTTCT	39	0.932463
ACCGAGGTCGAAACGTACGTTCTT	40	0.921782
CCGAGGTCGAAACGTACGTTCTTT	41	0.921782
CGAGGTCGAAACGTACGTTCTTTC	42	0.921782
GAGGTCGAAACGTACGTTCTTTCT	43	0.924264
AGGTCGAAACGTACGTTCTTTCTA	44	0.923616
GGTCGAAACGTACGTTCTTTCTAT	45	0.923616
GTCGAAACGTACGTTCTTTCTATC	46	0.918006
TCGAAACGTACGTTCTTTCTATCA	47	0.911425
CGAAACGTACGTTCTTTCTATCAT	48	0.911425
ATGGAATGGCTAAAGACAAGACCA	154	0.904197
TGGAATGGCTAAAGACAAGACCAA	155	0.905384
GGAATGGCTAAAGACAAGACCAAT	156	0.905384
GAATGGCTAAAGACAAGACCAATC	157	0.90301
TTTGTGTTCACGCTCACCGTGCCC	211	0.938613
TTGTGTTCACGCTCACCGTGCCCA	212	0.93926
TGTGTTCACGCTCACCGTGCCCAG	213	0.93926
GTGTTCACGCTCACCGTGCCCAGT	214	0.952314
TGTTCACGCTCACCGTGCCCAGTG	215	0.952314
GTTCACGCTCACCGTGCCCAGTGA	216	0.952314
TTCACGCTCACCGTGCCCAGTGAG	217	0.970331
TCACGCTCACCGTGCCCAGTGAGC	218	0.970331
CACGCTCACCGTGCCCAGTGAGCG	219	0.970115
ACGCTCACCGTGCCCAGTGAGCGA	220	0.9658
CGCTCACCGTGCCCAGTGAGCGAG	221	0.9658
GCTCACCGTGCCCAGTGAGCGAGG	222	0.9658
CTCACCGTGCCCAGTGAGCGAGGA	223	0.968173
TCACCGTGCCCAGTGAGCGAGGAC	224	0.967958
CACCGTGCCCAGTGAGCGAGGACT	225	0.967958
ACCGTGCCCAGTGAGCGAGGACTG	226	0.966987
CCGTGCCCAGTGAGCGAGGACTGC	227	0.966771
CGTGCCCAGTGAGCGAGGACTGCA	228	0.966771
GTGCCCAGTGAGCGAGGACTGCAG	229	0.975726
TGCCCAGTGAGCGAGGACTGCAGC	230	0.975726
GCCCAGTGAGCGAGGACTGCAGCG	231	0.975726
CCCAGTGAGCGAGGACTGCAGCGT	232	0.974755
CCAGTGAGCGAGGACTGCAGCGTA	233	0.974755
CAGTGAGCGAGGACTGCAGCGTAG	234	0.974862
AGTGAGCGAGGACTGCAGCGTAGA	235	0.960729
GTGAGCGAGGACTGCAGCGTAGAC	236	0.960729
TGAGCGAGGACTGCAGCGTAGACG	237	0.960837
GAGCGAGGACTGCAGCGTAGACGC	238	0.937857
AGCGAGGACTGCAGCGTAGACGCT	239	0.937857
GCGAGGACTGCAGCGTAGACGCTT	240	0.937857
CGAGGACTGCAGCGTAGACGCTTT	241	0.936886
TAAGCTATTCAACTGGTGCACTTG	377	0.912936
AAGCTATTCAACTGGTGCACTTGC	378	0.912936
TGTGCCACTTGTGAACAGATTGCT	469	0.900097
GTGCCACTTGTGAACAGATTGCTG	470	0.900205
TGCCACTTGTGAACAGATTGCTGA	471	0.900205
TGTGAACAGATTGCTGATTCACAG	478	0.905491
GTGAACAGATTGCTGATTCACAGC	479	0.905491
TGAACAGATTGCTGATTCACAGCA	480	0.905491
GAACAGATTGCTGATTCACAGCAT	481	0.901284
ATCTTGCACCTGATATTGTGGATT	1113	0.906786
AAAGAGGGCCTTCTACGGAAGGAG	1189	0.939907
AAGAGGGCCTTCTACGGAAGGAGT	1190	0.939907
AGAGGGCCTTCTACGGAAGGAGTG	1191	0.930953
GAGGGCCTTCTACGGAAGGAGTGC	1192	0.9357
AGGGCCTTCTACGGAAGGAGTGCC	1193	0.941418
GGGCCTTCTACGGAAGGAGTGCCT	1194	0.933866
GGCCTTCTACGGAAGGAGTGCCTG	1195	0.930629
GCCTTCTACGGAAGGAGTGCCTGA	1196	0.930305
TCCATGAGGGAAGAATATCAACAG	1221	0.919625
CCATGAGGGAAGAATATCAACAGG	1222	0.919517
CATGAGGGAAGAATATCAACAGGA	1223	0.919625
TGCTGTGGATGTTGACGATGGTCA	1256	0.91833
GCTGTGGATGTTGACGATGGTCAT	1257	0.918006
CTGTGGATGTTGACGATGGTCATT	1258	0.919409
TGTGGATGTTGACGATGGTCATTT	1259	0.919193
GTGGATGTTGACGATGGTCATTTT	1260	0.931384
TGGATGTTGACGATGGTCATTTTG	1261	0.931708
GGATGTTGACGATGGTCATTTTGT	1262	0.931816
GATGTTGACGATGGTCATTTTGTC	1263	0.964721
ATGTTGACGATGGTCATTTTGTCA	1264	0.965476
TGTTGACGATGGTCATTTTGTCAA	1265	0.967095
GTTGACGATGGTCATTTTGTCAAC	1266	0.967526
TTGACGATGGTCATTTTGTCAACA	1267	0.967526
TGACGATGGTCATTTTGTCAACAT	1268	0.967526
GACGATGGTCATTTTGTCAACATA	1269	0.967203
ACGATGGTCATTTTGTCAACATAG	1270	0.964505
CGATGGTCATTTTGTCAACATAGA	1271	0.9617
GATGGTCATTTTGTCAACATAGAG	1272	0.960082
ATGGTCATTTTGTCAACATAGAGC	1273	0.962995
TGGTCATTTTGTCAACATAGAGCT	1274	0.969576
	pos	coverage
ATGAGTCTTCTAACCGAGGTCGAAA	28	0.96429
TGAGTCTTCTAACCGAGGTCGAAAC	29	0.964397
GAGTCTTCTAACCGAGGTCGAAACG	30	0.964397
AGTCTTCTAACCGAGGTCGAAACGT	31	0.964397
GTCTTCTAACCGAGGTCGAAACGTA	32	0.964721
TCTTCTAACCGAGGTCGAAACGTAC	33	0.940878
CTTCTAACCGAGGTCGAAACGTACG	34	0.948214
TTCTAACCGAGGTCGAAACGTACGT	35	0.948322
TCTAACCGAGGTCGAAACGTACGTT	36	0.932139
CTAACCGAGGTCGAAACGTACGTTC	37	0.931384
TAACCGAGGTCGAAACGTACGTTCT	38	0.932247
AACCGAGGTCGAAACGTACGTTCTT	39	0.91628
ACCGAGGTCGAAACGTACGTTCTTT	40	0.921782
CCGAGGTCGAAACGTACGTTCTTTC	41	0.921782
CGAGGTCGAAACGTACGTTCTTTCT	42	0.918546
GAGGTCGAAACGTACGTTCTTTCTA	43	0.923508
AGGTCGAAACGTACGTTCTTTCTAT	44	0.923616
GGTCGAAACGTACGTTCTTTCTATC	45	0.917467
GTCGAAACGTACGTTCTTTCTATCA	46	0.911209
TCGAAACGTACGTTCTTTCTATCAT	47	0.911209
ATGGAATGGCTAAAGACAAGACCAA	154	0.904197
TGGAATGGCTAAAGACAAGACCAAT	155	0.905384
GGAATGGCTAAAGACAAGACCAATC	156	0.902255
TTTGTGTTCACGCTCACCGTGCCCA	211	0.938613
TTGTGTTCACGCTCACCGTGCCCAG	212	0.939152
TGTGTTCACGCTCACCGTGCCCAGT	213	0.938613
GTGTTCACGCTCACCGTGCCCAGTG	214	0.952314
TGTTCACGCTCACCGTGCCCAGTGA	215	0.952314
GTTCACGCTCACCGTGCCCAGTGAG	216	0.95102
TTCACGCTCACCGTGCCCAGTGAGC	217	0.970331
TCACGCTCACCGTGCCCAGTGAGCG	218	0.970115
CACGCTCACCGTGCCCAGTGAGCGA	219	0.958895
ACGCTCACCGTGCCCAGTGAGCGAG	220	0.9658
CGCTCACCGTGCCCAGTGAGCGAGG	221	0.9658
GCTCACCGTGCCCAGTGAGCGAGGA	222	0.965261
CTCACCGTGCCCAGTGAGCGAGGAC	223	0.967958
TCACCGTGCCCAGTGAGCGAGGACT	224	0.967958
CACCGTGCCCAGTGAGCGAGGACTG	225	0.966987
ACCGTGCCCAGTGAGCGAGGACTGC	226	0.966771
CCGTGCCCAGTGAGCGAGGACTGCA	227	0.966771
CGTGCCCAGTGAGCGAGGACTGCAG	228	0.960406
GTGCCCAGTGAGCGAGGACTGCAGC	229	0.975726
TGCCCAGTGAGCGAGGACTGCAGCG	230	0.975726
GCCCAGTGAGCGAGGACTGCAGCGT	231	0.974755
CCCAGTGAGCGAGGACTGCAGCGTA	232	0.974647
CCAGTGAGCGAGGACTGCAGCGTAG	233	0.974755
CAGTGAGCGAGGACTGCAGCGTAGA	234	0.959327
AGTGAGCGAGGACTGCAGCGTAGAC	235	0.960729
GTGAGCGAGGACTGCAGCGTAGACG	236	0.960729
TGAGCGAGGACTGCAGCGTAGACGC	237	0.937102
GAGCGAGGACTGCAGCGTAGACGCT	238	0.937857
AGCGAGGACTGCAGCGTAGACGCTT	239	0.937857
GCGAGGACTGCAGCGTAGACGCTTT	240	0.935808
TAAGCTATTCAACTGGTGCACTTGC	377	0.912936
TGTGCCACTTGTGAACAGATTGCTG	469	0.900097
GTGCCACTTGTGAACAGATTGCTGA	470	0.900205
TGTGAACAGATTGCTGATTCACAGC	478	0.905491
GTGAACAGATTGCTGATTCACAGCA	479	0.905491
TGAACAGATTGCTGATTCACAGCAT	480	0.900205
AAAGAGGGCCTTCTACGGAAGGAGT	1189	0.939907
AAGAGGGCCTTCTACGGAAGGAGTG	1190	0.930845
AGAGGGCCTTCTACGGAAGGAGTGC	1191	0.930953
GAGGGCCTTCTACGGAAGGAGTGCC	1192	0.9357
AGGGCCTTCTACGGAAGGAGTGCCT	1193	0.933542
GGGCCTTCTACGGAAGGAGTGCCTG	1194	0.930629
GGCCTTCTACGGAAGGAGTGCCTGA	1195	0.930197
TCCATGAGGGAAGAATATCAACAGG	1221	0.919517
CCATGAGGGAAGAATATCAACAGGA	1222	0.919517
TGCTGTGGATGTTGACGATGGTCAT	1256	0.917683
GCTGTGGATGTTGACGATGGTCATT	1257	0.918006
CTGTGGATGTTGACGATGGTCATTT	1258	0.919085
TGTGGATGTTGACGATGGTCATTTT	1259	0.919085
GTGGATGTTGACGATGGTCATTTTG	1260	0.931384
TGGATGTTGACGATGGTCATTTTGT	1261	0.930521
GGATGTTGACGATGGTCATTTTGTC	1262	0.931816
GATGTTGACGATGGTCATTTTGTCA	1263	0.964721
ATGTTGACGATGGTCATTTTGTCAA	1264	0.965476
TGTTGACGATGGTCATTTTGTCAAC	1265	0.967095
GTTGACGATGGTCATTTTGTCAACA	1266	0.967418
TTGACGATGGTCATTTTGTCAACAT	1267	0.967526
TGACGATGGTCATTTTGTCAACATA	1268	0.967203
GACGATGGTCATTTTGTCAACATAG	1269	0.964397
ACGATGGTCATTTTGTCAACATAGA	1270	0.9617
CGATGGTCATTTTGTCAACATAGAG	1271	0.960082
GATGGTCATTTTGTCAACATAGAGC	1272	0.95814
ATGGTCATTTTGTCAACATAGAGCT	1273	0.962671
	pos	coverage
ATGAGTCTTCTAACCGAGGTCGAAAC	28	0.96429
TGAGTCTTCTAACCGAGGTCGAAACG	29	0.964397
GAGTCTTCTAACCGAGGTCGAAACGT	30	0.964397
AGTCTTCTAACCGAGGTCGAAACGTA	31	0.964397
GTCTTCTAACCGAGGTCGAAACGTAC	32	0.940123
TCTTCTAACCGAGGTCGAAACGTACG	33	0.940878
CTTCTAACCGAGGTCGAAACGTACGT	34	0.948214
TTCTAACCGAGGTCGAAACGTACGTT	35	0.932139
TCTAACCGAGGTCGAAACGTACGTTC	36	0.930413
CTAACCGAGGTCGAAACGTACGTTCT	37	0.931384
TAACCGAGGTCGAAACGTACGTTCTT	38	0.916064
AACCGAGGTCGAAACGTACGTTCTTT	39	0.91628
ACCGAGGTCGAAACGTACGTTCTTTC	40	0.921782
CCGAGGTCGAAACGTACGTTCTTTCT	41	0.918546
CGAGGTCGAAACGTACGTTCTTTCTA	42	0.91779
GAGGTCGAAACGTACGTTCTTTCTAT	43	0.923508
AGGTCGAAACGTACGTTCTTTCTATC	44	0.917467
GGTCGAAACGTACGTTCTTTCTATCA	45	0.91067
GTCGAAACGTACGTTCTTTCTATCAT	46	0.910994
ATGGAATGGCTAAAGACAAGACCAAT	154	0.904197
TGGAATGGCTAAAGACAAGACCAATC	155	0.902255
TTTGTGTTCACGCTCACCGTGCCCAG	211	0.938505
TTGTGTTCACGCTCACCGTGCCCAGT	212	0.938505
TGTGTTCACGCTCACCGTGCCCAGTG	213	0.938613
GTGTTCACGCTCACCGTGCCCAGTGA	214	0.952314
TGTTCACGCTCACCGTGCCCAGTGAG	215	0.95102
GTTCACGCTCACCGTGCCCAGTGAGC	216	0.95102
TTCACGCTCACCGTGCCCAGTGAGCG	217	0.970115
TCACGCTCACCGTGCCCAGTGAGCGA	218	0.958895
CACGCTCACCGTGCCCAGTGAGCGAG	219	0.958895
ACGCTCACCGTGCCCAGTGAGCGAGG	220	0.9658
CGCTCACCGTGCCCAGTGAGCGAGGA	221	0.965261
GCTCACCGTGCCCAGTGAGCGAGGAC	222	0.965045
CTCACCGTGCCCAGTGAGCGAGGACT	223	0.967958
TCACCGTGCCCAGTGAGCGAGGACTG	224	0.966987
CACCGTGCCCAGTGAGCGAGGACTGC	225	0.966771
ACCGTGCCCAGTGAGCGAGGACTGCA	226	0.966771
CCGTGCCCAGTGAGCGAGGACTGCAG	227	0.960406
CGTGCCCAGTGAGCGAGGACTGCAGC	228	0.960406
GTGCCCAGTGAGCGAGGACTGCAGCG	229	0.975726
TGCCCAGTGAGCGAGGACTGCAGCGT	230	0.974755
GCCCAGTGAGCGAGGACTGCAGCGTA	231	0.974647
CCCAGTGAGCGAGGACTGCAGCGTAG	232	0.974647
CCAGTGAGCGAGGACTGCAGCGTAGA	233	0.959219
CAGTGAGCGAGGACTGCAGCGTAGAC	234	0.959327
AGTGAGCGAGGACTGCAGCGTAGACG	235	0.960729
GTGAGCGAGGACTGCAGCGTAGACGC	236	0.936994
TGAGCGAGGACTGCAGCGTAGACGCT	237	0.937102
GAGCGAGGACTGCAGCGTAGACGCTT	238	0.937857
AGCGAGGACTGCAGCGTAGACGCTTT	239	0.935808
TGTGCCACTTGTGAACAGATTGCTGA	469	0.900097
TGTGAACAGATTGCTGATTCACAGCA	478	0.905491
GTGAACAGATTGCTGATTCACAGCAT	479	0.900205
AAAGAGGGCCTTCTACGGAAGGAGTG	1189	0.930845
AAGAGGGCCTTCTACGGAAGGAGTGC	1190	0.930845
AGAGGGCCTTCTACGGAAGGAGTGCC	1191	0.930953
GAGGGCCTTCTACGGAAGGAGTGCCT	1192	0.927824
AGGGCCTTCTACGGAAGGAGTGCCTG	1193	0.930305
GGGCCTTCTACGGAAGGAGTGCCTGA	1194	0.930197
TCCATGAGGGAAGAATATCAACAGGA	1221	0.919517
TGCTGTGGATGTTGACGATGGTCATT	1256	0.917683
GCTGTGGATGTTGACGATGGTCATTT	1257	0.917683
CTGTGGATGTTGACGATGGTCATTTT	1258	0.918977
TGTGGATGTTGACGATGGTCATTTTG	1259	0.919085
GTGGATGTTGACGATGGTCATTTTGT	1260	0.930197
TGGATGTTGACGATGGTCATTTTGTC	1261	0.930521
GGATGTTGACGATGGTCATTTTGTCA	1262	0.931816
GATGTTGACGATGGTCATTTTGTCAA	1263	0.964721
ATGTTGACGATGGTCATTTTGTCAAC	1264	0.965476
TGTTGACGATGGTCATTTTGTCAACA	1265	0.966987
GTTGACGATGGTCATTTTGTCAACAT	1266	0.967418
TTGACGATGGTCATTTTGTCAACATA	1267	0.967203
TGACGATGGTCATTTTGTCAACATAG	1268	0.964397
GACGATGGTCATTTTGTCAACATAGA	1269	0.961592
ACGATGGTCATTTTGTCAACATAGAG	1270	0.960082
CGATGGTCATTTTGTCAACATAGAGC	1271	0.95814
GATGGTCATTTTGTCAACATAGAGCT	1272	0.957816
	pos	coverage
ATGAGTCTTCTAACCGAGGTCGAAACG	28	0.96429
TGAGTCTTCTAACCGAGGTCGAAACGT	29	0.964397
GAGTCTTCTAACCGAGGTCGAAACGTA	30	0.964397
AGTCTTCTAACCGAGGTCGAAACGTAC	31	0.939799
GTCTTCTAACCGAGGTCGAAACGTACG	32	0.940123
TCTTCTAACCGAGGTCGAAACGTACGT	33	0.940878
CTTCTAACCGAGGTCGAAACGTACGTT	34	0.932032
TTCTAACCGAGGTCGAAACGTACGTTC	35	0.930413
TCTAACCGAGGTCGAAACGTACGTTCT	36	0.930413
CTAACCGAGGTCGAAACGTACGTTCTT	37	0.915201
TAACCGAGGTCGAAACGTACGTTCTTT	38	0.916064
AACCGAGGTCGAAACGTACGTTCTTTC	39	0.91628
ACCGAGGTCGAAACGTACGTTCTTTCT	40	0.918546
CCGAGGTCGAAACGTACGTTCTTTCTA	41	0.91779
CGAGGTCGAAACGTACGTTCTTTCTAT	42	0.91779
GAGGTCGAAACGTACGTTCTTTCTATC	43	0.917359
AGGTCGAAACGTACGTTCTTTCTATCA	44	0.91067
GGTCGAAACGTACGTTCTTTCTATCAT	45	0.910454
ATGGAATGGCTAAAGACAAGACCAATC	154	0.901068
TTTGTGTTCACGCTCACCGTGCCCAGT	211	0.937857
TTGTGTTCACGCTCACCGTGCCCAGTG	212	0.938505
TGTGTTCACGCTCACCGTGCCCAGTGA	213	0.938613
GTGTTCACGCTCACCGTGCCCAGTGAG	214	0.95102
TGTTCACGCTCACCGTGCCCAGTGAGC	215	0.95102
GTTCACGCTCACCGTGCCCAGTGAGCG	216	0.950912
TTCACGCTCACCGTGCCCAGTGAGCGA	217	0.958895
TCACGCTCACCGTGCCCAGTGAGCGAG	218	0.958895
CACGCTCACCGTGCCCAGTGAGCGAGG	219	0.958895
ACGCTCACCGTGCCCAGTGAGCGAGGA	220	0.965261
CGCTCACCGTGCCCAGTGAGCGAGGAC	221	0.965045
GCTCACCGTGCCCAGTGAGCGAGGACT	222	0.965045
CTCACCGTGCCCAGTGAGCGAGGACTG	223	0.966987
TCACCGTGCCCAGTGAGCGAGGACTGC	224	0.966771
CACCGTGCCCAGTGAGCGAGGACTGCA	225	0.966771
ACCGTGCCCAGTGAGCGAGGACTGCAG	226	0.960406
CCGTGCCCAGTGAGCGAGGACTGCAGC	227	0.960406
CGTGCCCAGTGAGCGAGGACTGCAGCG	228	0.960406
GTGCCCAGTGAGCGAGGACTGCAGCGT	229	0.974755
TGCCCAGTGAGCGAGGACTGCAGCGTA	230	0.974647
GCCCAGTGAGCGAGGACTGCAGCGTAG	231	0.974647
CCCAGTGAGCGAGGACTGCAGCGTAGA	232	0.959111
CCAGTGAGCGAGGACTGCAGCGTAGAC	233	0.959219
CAGTGAGCGAGGACTGCAGCGTAGACG	234	0.959327
AGTGAGCGAGGACTGCAGCGTAGACGC	235	0.936994
GTGAGCGAGGACTGCAGCGTAGACGCT	236	0.936994
TGAGCGAGGACTGCAGCGTAGACGCTT	237	0.937102
GAGCGAGGACTGCAGCGTAGACGCTTT	238	0.935808
TGTGAACAGATTGCTGATTCACAGCAT	478	0.900205
AAAGAGGGCCTTCTACGGAAGGAGTGC	1189	0.930845
AAGAGGGCCTTCTACGGAAGGAGTGCC	1190	0.930845
AGAGGGCCTTCTACGGAAGGAGTGCCT	1191	0.923293
GAGGGCCTTCTACGGAAGGAGTGCCTG	1192	0.924587
AGGGCCTTCTACGGAAGGAGTGCCTGA	1193	0.929874
TGCTGTGGATGTTGACGATGGTCATTT	1256	0.917359
GCTGTGGATGTTGACGATGGTCATTTT	1257	0.917575
CTGTGGATGTTGACGATGGTCATTTTG	1258	0.918977
TGTGGATGTTGACGATGGTCATTTTGT	1259	0.917898
GTGGATGTTGACGATGGTCATTTTGTC	1260	0.930197
TGGATGTTGACGATGGTCATTTTGTCA	1261	0.930521
GGATGTTGACGATGGTCATTTTGTCAA	1262	0.931816
GATGTTGACGATGGTCATTTTGTCAAC	1263	0.964721
ATGTTGACGATGGTCATTTTGTCAACA	1264	0.965368
TGTTGACGATGGTCATTTTGTCAACAT	1265	0.966987
GTTGACGATGGTCATTTTGTCAACATA	1266	0.967095
TTGACGATGGTCATTTTGTCAACATAG	1267	0.964397
TGACGATGGTCATTTTGTCAACATAGA	1268	0.961592
GACGATGGTCATTTTGTCAACATAGAG	1269	0.959974
ACGATGGTCATTTTGTCAACATAGAGC	1270	0.95814
CGATGGTCATTTTGTCAACATAGAGCT	1271	0.957816
	pos	coverage
ATGAGTCTTCTAACCGAGGTCGAAACGT	28	0.96429
TGAGTCTTCTAACCGAGGTCGAAACGTA	29	0.964397
GAGTCTTCTAACCGAGGTCGAAACGTAC	30	0.939799
AGTCTTCTAACCGAGGTCGAAACGTACG	31	0.939799
GTCTTCTAACCGAGGTCGAAACGTACGT	32	0.940123
TCTTCTAACCGAGGTCGAAACGTACGTT	33	0.924695
CTTCTAACCGAGGTCGAAACGTACGTTC	34	0.930305
TTCTAACCGAGGTCGAAACGTACGTTCT	35	0.930413
TCTAACCGAGGTCGAAACGTACGTTCTT	36	0.91423
CTAACCGAGGTCGAAACGTACGTTCTTT	37	0.915201
TAACCGAGGTCGAAACGTACGTTCTTTC	38	0.916064
AACCGAGGTCGAAACGTACGTTCTTTCT	39	0.913043
ACCGAGGTCGAAACGTACGTTCTTTCTA	40	0.91779
CCGAGGTCGAAACGTACGTTCTTTCTAT	41	0.91779
CGAGGTCGAAACGTACGTTCTTTCTATC	42	0.911749
GAGGTCGAAACGTACGTTCTTTCTATCA	43	0.910562
AGGTCGAAACGTACGTTCTTTCTATCAT	44	0.910454
TTTGTGTTCACGCTCACCGTGCCCAGTG	211	0.937857
TTGTGTTCACGCTCACCGTGCCCAGTGA	212	0.938505
TGTGTTCACGCTCACCGTGCCCAGTGAG	213	0.937749
GTGTTCACGCTCACCGTGCCCAGTGAGC	214	0.95102
TGTTCACGCTCACCGTGCCCAGTGAGCG	215	0.950912
GTTCACGCTCACCGTGCCCAGTGAGCGA	216	0.939691
TTCACGCTCACCGTGCCCAGTGAGCGAG	217	0.958895
TCACGCTCACCGTGCCCAGTGAGCGAGG	218	0.958895
CACGCTCACCGTGCCCAGTGAGCGAGGA	219	0.958356
ACGCTCACCGTGCCCAGTGAGCGAGGAC	220	0.965045
CGCTCACCGTGCCCAGTGAGCGAGGACT	221	0.965045
GCTCACCGTGCCCAGTGAGCGAGGACTG	222	0.964074
CTCACCGTGCCCAGTGAGCGAGGACTGC	223	0.966771
TCACCGTGCCCAGTGAGCGAGGACTGCA	224	0.966771
CACCGTGCCCAGTGAGCGAGGACTGCAG	225	0.960406
ACCGTGCCCAGTGAGCGAGGACTGCAGC	226	0.960406
CCGTGCCCAGTGAGCGAGGACTGCAGCG	227	0.960406
CGTGCCCAGTGAGCGAGGACTGCAGCGT	228	0.959435
GTGCCCAGTGAGCGAGGACTGCAGCGTA	229	0.974647
TGCCCAGTGAGCGAGGACTGCAGCGTAG	230	0.974647
GCCCAGTGAGCGAGGACTGCAGCGTAGA	231	0.959111
CCCAGTGAGCGAGGACTGCAGCGTAGAC	232	0.959111
CCAGTGAGCGAGGACTGCAGCGTAGACG	233	0.959219
CAGTGAGCGAGGACTGCAGCGTAGACGC	234	0.935592
AGTGAGCGAGGACTGCAGCGTAGACGCT	235	0.936994
GTGAGCGAGGACTGCAGCGTAGACGCTT	236	0.936994
TGAGCGAGGACTGCAGCGTAGACGCTTT	237	0.935052
AAAGAGGGCCTTCTACGGAAGGAGTGCC	1189	0.930845
AAGAGGGCCTTCTACGGAAGGAGTGCCT	1190	0.923293
AGAGGGCCTTCTACGGAAGGAGTGCCTG	1191	0.920488
GAGGGCCTTCTACGGAAGGAGTGCCTGA	1192	0.924156
TGCTGTGGATGTTGACGATGGTCATTTT	1256	0.917251
GCTGTGGATGTTGACGATGGTCATTTTG	1257	0.917575
CTGTGGATGTTGACGATGGTCATTTTGT	1258	0.91779
TGTGGATGTTGACGATGGTCATTTTGTC	1259	0.917898
GTGGATGTTGACGATGGTCATTTTGTCA	1260	0.930197
TGGATGTTGACGATGGTCATTTTGTCAA	1261	0.930521
GGATGTTGACGATGGTCATTTTGTCAAC	1262	0.931816
GATGTTGACGATGGTCATTTTGTCAACA	1263	0.964613
ATGTTGACGATGGTCATTTTGTCAACAT	1264	0.965368
TGTTGACGATGGTCATTTTGTCAACATA	1265	0.966663
GTTGACGATGGTCATTTTGTCAACATAG	1266	0.96429
TTGACGATGGTCATTTTGTCAACATAGA	1267	0.961592
TGACGATGGTCATTTTGTCAACATAGAG	1268	0.959974
GACGATGGTCATTTTGTCAACATAGAGC	1269	0.958032
ACGATGGTCATTTTGTCAACATAGAGCT	1270	0.957816
	pos	coverage
ATGAGTCTTCTAACCGAGGTCGAAACGTA	28	0.96429
TGAGTCTTCTAACCGAGGTCGAAACGTAC	29	0.939799
GAGTCTTCTAACCGAGGTCGAAACGTACG	30	0.939799
AGTCTTCTAACCGAGGTCGAAACGTACGT	31	0.939799
GTCTTCTAACCGAGGTCGAAACGTACGTT	32	0.924048
TCTTCTAACCGAGGTCGAAACGTACGTTC	33	0.922969
CTTCTAACCGAGGTCGAAACGTACGTTCT	34	0.930305
TTCTAACCGAGGTCGAAACGTACGTTCTT	35	0.91423
TCTAACCGAGGTCGAAACGTACGTTCTTT	36	0.91423
CTAACCGAGGTCGAAACGTACGTTCTTTC	37	0.915201
TAACCGAGGTCGAAACGTACGTTCTTTCT	38	0.912828
AACCGAGGTCGAAACGTACGTTCTTTCTA	39	0.912288
ACCGAGGTCGAAACGTACGTTCTTTCTAT	40	0.91779
CCGAGGTCGAAACGTACGTTCTTTCTATC	41	0.911749
CGAGGTCGAAACGTACGTTCTTTCTATCA	42	0.904952
GAGGTCGAAACGTACGTTCTTTCTATCAT	43	0.910346
TTTGTGTTCACGCTCACCGTGCCCAGTGA	211	0.937857
TTGTGTTCACGCTCACCGTGCCCAGTGAG	212	0.937642
TGTGTTCACGCTCACCGTGCCCAGTGAGC	213	0.937749
GTGTTCACGCTCACCGTGCCCAGTGAGCG	214	0.950912
TGTTCACGCTCACCGTGCCCAGTGAGCGA	215	0.939691
GTTCACGCTCACCGTGCCCAGTGAGCGAG	216	0.939691
TTCACGCTCACCGTGCCCAGTGAGCGAGG	217	0.958895
TCACGCTCACCGTGCCCAGTGAGCGAGGA	218	0.958356
CACGCTCACCGTGCCCAGTGAGCGAGGAC	219	0.95814
ACGCTCACCGTGCCCAGTGAGCGAGGACT	220	0.965045
CGCTCACCGTGCCCAGTGAGCGAGGACTG	221	0.964074
GCTCACCGTGCCCAGTGAGCGAGGACTGC	222	0.963858
CTCACCGTGCCCAGTGAGCGAGGACTGCA	223	0.966771
TCACCGTGCCCAGTGAGCGAGGACTGCAG	224	0.960406
CACCGTGCCCAGTGAGCGAGGACTGCAGC	225	0.960406
ACCGTGCCCAGTGAGCGAGGACTGCAGCG	226	0.960406
CCGTGCCCAGTGAGCGAGGACTGCAGCGT	227	0.959435
CGTGCCCAGTGAGCGAGGACTGCAGCGTA	228	0.959327
GTGCCCAGTGAGCGAGGACTGCAGCGTAG	229	0.974647
TGCCCAGTGAGCGAGGACTGCAGCGTAGA	230	0.959111
GCCCAGTGAGCGAGGACTGCAGCGTAGAC	231	0.959111
CCCAGTGAGCGAGGACTGCAGCGTAGACG	232	0.959111
CCAGTGAGCGAGGACTGCAGCGTAGACGC	233	0.935484
CAGTGAGCGAGGACTGCAGCGTAGACGCT	234	0.935592
AGTGAGCGAGGACTGCAGCGTAGACGCTT	235	0.936994
GTGAGCGAGGACTGCAGCGTAGACGCTTT	236	0.934944
AAAGAGGGCCTTCTACGGAAGGAGTGCCT	1189	0.923293
AAGAGGGCCTTCTACGGAAGGAGTGCCTG	1190	0.920488
AGAGGGCCTTCTACGGAAGGAGTGCCTGA	1191	0.920056
TGCTGTGGATGTTGACGATGGTCATTTTG	1256	0.917251
GCTGTGGATGTTGACGATGGTCATTTTGT	1257	0.916388
CTGTGGATGTTGACGATGGTCATTTTGTC	1258	0.91779
TGTGGATGTTGACGATGGTCATTTTGTCA	1259	0.917898
GTGGATGTTGACGATGGTCATTTTGTCAA	1260	0.930197
TGGATGTTGACGATGGTCATTTTGTCAAC	1261	0.930521
GGATGTTGACGATGGTCATTTTGTCAACA	1262	0.931708
GATGTTGACGATGGTCATTTTGTCAACAT	1263	0.964613
ATGTTGACGATGGTCATTTTGTCAACATA	1264	0.965045
TGTTGACGATGGTCATTTTGTCAACATAG	1265	0.963858
GTTGACGATGGTCATTTTGTCAACATAGA	1266	0.961485
TTGACGATGGTCATTTTGTCAACATAGAG	1267	0.959974
TGACGATGGTCATTTTGTCAACATAGAGC	1268	0.958032
GACGATGGTCATTTTGTCAACATAGAGCT	1269	0.957708
	pos	coverage
ATGAGTCTTCTAACCGAGGTCGAAACGTAC	28	0.939691
TGAGTCTTCTAACCGAGGTCGAAACGTACG	29	0.939799
GAGTCTTCTAACCGAGGTCGAAACGTACGT	30	0.939799
AGTCTTCTAACCGAGGTCGAAACGTACGTT	31	0.923724
GTCTTCTAACCGAGGTCGAAACGTACGTTC	32	0.922322
TCTTCTAACCGAGGTCGAAACGTACGTTCT	33	0.922969
CTTCTAACCGAGGTCGAAACGTACGTTCTT	34	0.914122
TTCTAACCGAGGTCGAAACGTACGTTCTTT	35	0.91423
TCTAACCGAGGTCGAAACGTACGTTCTTTC	36	0.91423
CTAACCGAGGTCGAAACGTACGTTCTTTCT	37	0.911965
TAACCGAGGTCGAAACGTACGTTCTTTCTA	38	0.912072
AACCGAGGTCGAAACGTACGTTCTTTCTAT	39	0.912288
ACCGAGGTCGAAACGTACGTTCTTTCTATC	40	0.911749
CCGAGGTCGAAACGTACGTTCTTTCTATCA	41	0.904952
CGAGGTCGAAACGTACGTTCTTTCTATCAT	42	0.904844
TTTGTGTTCACGCTCACCGTGCCCAGTGAG	211	0.936994
TTGTGTTCACGCTCACCGTGCCCAGTGAGC	212	0.937642
TGTGTTCACGCTCACCGTGCCCAGTGAGCG	213	0.937642
GTGTTCACGCTCACCGTGCCCAGTGAGCGA	214	0.939691
TGTTCACGCTCACCGTGCCCAGTGAGCGAG	215	0.939691
GTTCACGCTCACCGTGCCCAGTGAGCGAGG	216	0.939691
TTCACGCTCACCGTGCCCAGTGAGCGAGGA	217	0.958356
TCACGCTCACCGTGCCCAGTGAGCGAGGAC	218	0.95814
CACGCTCACCGTGCCCAGTGAGCGAGGACT	219	0.95814
ACGCTCACCGTGCCCAGTGAGCGAGGACTG	220	0.964074
CGCTCACCGTGCCCAGTGAGCGAGGACTGC	221	0.963858
GCTCACCGTGCCCAGTGAGCGAGGACTGCA	222	0.963858
CTCACCGTGCCCAGTGAGCGAGGACTGCAG	223	0.960406
TCACCGTGCCCAGTGAGCGAGGACTGCAGC	224	0.960406
CACCGTGCCCAGTGAGCGAGGACTGCAGCG	225	0.960406
ACCGTGCCCAGTGAGCGAGGACTGCAGCGT	226	0.959435
CCGTGCCCAGTGAGCGAGGACTGCAGCGTA	227	0.959327
CGTGCCCAGTGAGCGAGGACTGCAGCGTAG	228	0.959327
GTGCCCAGTGAGCGAGGACTGCAGCGTAGA	229	0.959111
TGCCCAGTGAGCGAGGACTGCAGCGTAGAC	230	0.959111
GCCCAGTGAGCGAGGACTGCAGCGTAGACG	231	0.959111
CCCAGTGAGCGAGGACTGCAGCGTAGACGC	232	0.935376
CCAGTGAGCGAGGACTGCAGCGTAGACGCT	233	0.935484
CAGTGAGCGAGGACTGCAGCGTAGACGCTT	234	0.935592
AGTGAGCGAGGACTGCAGCGTAGACGCTTT	235	0.934944
AAAGAGGGCCTTCTACGGAAGGAGTGCCTG	1189	0.920488
AAGAGGGCCTTCTACGGAAGGAGTGCCTGA	1190	0.920056
TGCTGTGGATGTTGACGATGGTCATTTTGT	1256	0.916064
GCTGTGGATGTTGACGATGGTCATTTTGTC	1257	0.916388
CTGTGGATGTTGACGATGGTCATTTTGTCA	1258	0.91779
TGTGGATGTTGACGATGGTCATTTTGTCAA	1259	0.917898
GTGGATGTTGACGATGGTCATTTTGTCAAC	1260	0.930197
TGGATGTTGACGATGGTCATTTTGTCAACA	1261	0.930413
GGATGTTGACGATGGTCATTTTGTCAACAT	1262	0.931708
GATGTTGACGATGGTCATTTTGTCAACATA	1263	0.96429
ATGTTGACGATGGTCATTTTGTCAACATAG	1264	0.96224
TGTTGACGATGGTCATTTTGTCAACATAGA	1265	0.961053
GTTGACGATGGTCATTTTGTCAACATAGAG	1266	0.959866
TTGACGATGGTCATTTTGTCAACATAGAGC	1267	0.958032
TGACGATGGTCATTTTGTCAACATAGAGCT	1268	0.957708
H3
	pos	coverage
ACCGAGGTCGAAACGTATGTT	41	0.929278
CCGAGGTCGAAACGTATGTTC	42	0.929278
CGAGGTCGAAACGTATGTTCT	43	0.929334
GAGGTCGAAACGTATGTTCTC	44	0.928491
AGGTCGAAACGTATGTTCTCT	45	0.928435
GGTCGAAACGTATGTTCTCTC	46	0.928435
GTCGAAACGTATGTTCTCTCT	47	0.928379
TCGAAACGTATGTTCTCTCTA	48	0.927705
CGAAACGTATGTTCTCTCTAT	49	0.927705
GAAACGTATGTTCTCTCTATC	50	0.927031
AAACGTATGTTCTCTCTATCG	51	0.925121
AACGTATGTTCTCTCTATCGT	52	0.925121
ACGTATGTTCTCTCTATCGTT	53	0.921076
CGTATGTTCTCTCTATCGTTC	54	0.920683
GTATGTTCTCTCTATCGTTCC	55	0.920683
TATGTTCTCTCTATCGTTCCA	56	0.919672
ATGTTCTCTCTATCGTTCCAT	57	0.919672
TGTTCTCTCTATCGTTCCATC	58	0.919672
GTTCTCTCTATCGTTCCATCA	59	0.918717
TTCTCTCTATCGTTCCATCAG	60	0.918717
TCTCTCTATCGTTCCATCAGG	61	0.918717
CTCTCTATCGTTCCATCAGGC	62	0.918605
TCTCTATCGTTCCATCAGGCC	63	0.918605
CTCTATCGTTCCATCAGGCCC	64	0.918605
TCTATCGTTCCATCAGGCCCC	65	0.91911
CTATCGTTCCATCAGGCCCCC	66	0.91911
TATCGTTCCATCAGGCCCCCT	67	0.91911
ATCGTTCCATCAGGCCCCCTC	68	0.919279
TCGTTCCATCAGGCCCCCTCA	69	0.919953
CGTTCCATCAGGCCCCCTCAA	70	0.919953
GTTCCATCAGGCCCCCTCAAA	71	0.921245
TTCCATCAGGCCCCCTCAAAG	72	0.923492
TCCATCAGGCCCCCTCAAAGC	73	0.923492
CCATCAGGCCCCCTCAAAGCC	74	0.931805
CATCAGGCCCCCTCAAAGCCG	75	0.932142
ATCAGGCCCCCTCAAAGCCGA	76	0.932142
TCAGGCCCCCTCAAAGCCGAG	77	0.992866
CAGGCCCCCTCAAAGCCGAGA	78	0.992922
AGGCCCCCTCAAAGCCGAGAT	79	0.992922
GGCCCCCTCAAAGCCGAGATC	80	0.982867
GCCCCCTCAAAGCCGAGATCG	81	0.982867
CCCCCTCAAAGCCGAGATCGC	82	0.982923
CCCCTCAAAGCCGAGATCGCG	83	0.977755
CCCTCAAAGCCGAGATCGCGC	84	0.97871
CCTCAAAGCCGAGATCGCGCA	85	0.978823
CTCAAAGCCGAGATCGCGCAG	86	0.978598
TCAAAGCCGAGATCGCGCAGA	87	0.978598
CAAAGCCGAGATCGCGCAGAG	88	0.978373
AAAGCCGAGATCGCGCAGAGA	89	0.978092
AAGCCGAGATCGCGCAGAGAC	90	0.977474
AGCCGAGATCGCGCAGAGACT	91	0.977474
GCCGAGATCGCGCAGAGACTT	92	0.923941
CCGAGATCGCGCAGAGACTTG	93	0.923941
CGAGATCGCGCAGAGACTTGA	94	0.923997
GAGATCGCGCAGAGACTTGAA	95	0.921582
AGATCGCGCAGAGACTTGAAG	96	0.921413
GATCGCGCAGAGACTTGAAGA	97	0.921301
ATCGCGCAGAGACTTGAAGAT	98	0.922087
TCGCGCAGAGACTTGAAGATG	99	0.921919
CGCGCAGAGACTTGAAGATGT	100	0.921919
GCGCAGAGACTTGAAGATGTC	101	0.903494
CGCAGAGACTTGAAGATGTCT	102	0.903494
GCAGAGACTTGAAGATGTCTT	103	0.903494
CAGAGACTTGAAGATGTCTTT	104	0.905853
AGAGACTTGAAGATGTCTTTG	105	0.905853
GAGACTTGAAGATGTCTTTGC	106	0.905404
GAAGATGTCTTTGCTGGGAAA	113	0.906471
AAACACAGATCTTGAGGCTCT	133	0.921975
AACACAGATCTTGAGGCTCTC	134	0.931188
ACACAGATCTTGAGGCTCTCA	135	0.9313
CACAGATCTTGAGGCTCTCAT	136	0.931412
ACAGATCTTGAGGCTCTCATG	137	0.933041
CAGATCTTGAGGCTCTCATGG	138	0.934052
AGATCTTGAGGCTCTCATGGA	139	0.934109
GATCTTGAGGCTCTCATGGAA	140	0.933771
ATCTTGAGGCTCTCATGGAAT	141	0.933771
TCTTGAGGCTCTCATGGAATG	142	0.933828
CTTGAGGCTCTCATGGAATGG	143	0.9677
TAAAGACAAGACCAATTCTGT	165	0.922256
AAAGACAAGACCAATTCTGTC	166	0.922256
AAGACAAGACCAATTCTGTCA	167	0.92293
AGACAAGACCAATTCTGTCAC	168	0.92293
GACAAGACCAATTCTGTCACC	169	0.922874
ACAAGACCAATTCTGTCACCT	170	0.922537
TGACTAAGGGGATTTTAGGGT	192	0.911134
GACTAAGGGGATTTTAGGGTT	193	0.911134
ACTAAGGGGATTTTAGGGTTT	194	0.913493
CTAAGGGGATTTTAGGGTTTG	195	0.9131
TAAGGGGATTTTAGGGTTTGT	196	0.9131
AAGGGGATTTTAGGGTTTGTT	197	0.908662
AGGGGATTTTAGGGTTTGTTT	198	0.908662
GGGGATTTTAGGGTTTGTTTT	199	0.908662
GGGATTTTAGGGTTTGTTTTC	200	0.911583
GGATTTTAGGGTTTGTTTTCA	201	0.911583
GATTTTAGGGTTTGTTTTCAC	202	0.911583
ATTTTAGGGTTTGTTTTCACG	203	0.912032
TTTTAGGGTTTGTTTTCACGC	204	0.912032
TTTAGGGTTTGTTTTCACGCT	205	0.912032
TTAGGGTTTGTTTTCACGCTC	206	0.912201
TAGGGTTTGTTTTCACGCTCA	207	0.913605
AGGGTTTGTTTTCACGCTCAC	208	0.913605
GGGTTTGTTTTCACGCTCACC	209	0.913886
GGTTTGTTTTCACGCTCACCG	210	0.913886
GTTTGTTTTCACGCTCACCGT	211	0.913886
TTTGTTTTCACGCTCACCGTG	212	0.927031
TTGTTTTCACGCTCACCGTGC	213	0.927199
TGTTTTCACGCTCACCGTGCC	214	0.927199
GTTTTCACGCTCACCGTGCCC	215	0.926413
TTTTCACGCTCACCGTGCCCA	216	0.92675
TTTCACGCTCACCGTGCCCAG	217	0.926469
TTCACGCTCACCGTGCCCAGT	218	0.994495
TCACGCTCACCGTGCCCAGTG	219	0.994495
CACGCTCACCGTGCCCAGTGA	220	0.994495
ACGCTCACCGTGCCCAGTGAG	221	0.997079
CGCTCACCGTGCCCAGTGAGC	222	0.997079
GCTCACCGTGCCCAGTGAGCG	223	0.997079
GGACTGCAGCGTAGACGCTTT	245	0.9677
GACTGCAGCGTAGACGCTTTG	246	0.966689
ACTGCAGCGTAGACGCTTTGT	247	0.966689
CTGCAGCGTAGACGCTTTGTC	248	0.962926
TGCAGCGTAGACGCTTTGTCC	249	0.962926
GCAGCGTAGACGCTTTGTCCA	250	0.962926
CAGCGTAGACGCTTTGTCCAA	251	0.961353
AGCGTAGACGCTTTGTCCAAA	252	0.961353
AACATGGACAAAGCAGTTAAA	302	0.906977
ACATGGACAAAGCAGTTAAAC	303	0.903438
CATGGACAAAGCAGTTAAACT	304	0.903438
AAACTTAAGAGGGAGATAACG	332	0.907426
AACTTAAGAGGGAGATAACGT	333	0.907426
ACTTAAGAGGGAGATAACGTT	334	0.907426
CTTAAGAGGGAGATAACGTTC	335	0.907258
TTAAGAGGGAGATAACGTTCC	336	0.906527
TAAGAGGGAGATAACGTTCCA	337	0.906527
AGTTATTCTGCTGGTGCACTT	380	0.916133
GTTATTCTGCTGGTGCACTTG	381	0.915908
TTATTCTGCTGGTGCACTTGC	382	0.916021
TATTCTGCTGGTGCACTTGCC	383	0.91529
ATTCTGCTGGTGCACTTGCCA	384	0.915122
TTCTGCTGGTGCACTTGCCAG	385	0.91501
TCTGCTGGTGCACTTGCCAGT	386	0.906696
CTGCTGGTGCACTTGCCAGTT	387	0.906696
TGCTGGTGCACTTGCCAGTTG	388	0.906696
GCTGGTGCACTTGCCAGTTGC	389	0.904898
CTGGTGCACTTGCCAGTTGCA	390	0.952983
TGGTGCACTTGCCAGTTGCAT	391	0.952983
GGTGCACTTGCCAGTTGCATG	392	0.956746
GTGCACTTGCCAGTTGCATGG	393	0.956746
TGCACTTGCCAGTTGCATGGG	394	0.956746
GCACTTGCCAGTTGCATGGGC	395	0.94877
CACTTGCCAGTTGCATGGGCC	396	0.948826
ACTTGCCAGTTGCATGGGCCT	397	0.948826
CTTGCCAGTTGCATGGGCCTC	398	0.948377
TTGCCAGTTGCATGGGCCTCA	399	0.94832
TGCCAGTTGCATGGGCCTCAT	400	0.94832
GCCAGTTGCATGGGCCTCATA	401	0.948545
CCAGTTGCATGGGCCTCATAT	402	0.94877
CAGTTGCATGGGCCTCATATA	403	0.948826
AGTTGCATGGGCCTCATATAC	404	0.94877
GTTGCATGGGCCTCATATACA	405	0.948994
TTGCATGGGCCTCATATACAA	406	0.94877
TGCATGGGCCTCATATACAAT	407	0.915571
GCATGGGCCTCATATACAATA	408	0.915571
CATGGGCCTCATATACAATAG	409	0.915571
ATGGGGGCTGTAACCACTGAA	431	0.915403
TGGGGGCTGTAACCACTGAAG	432	0.915403
GGGGGCTGTAACCACTGAAGT	433	0.915403
GGGGCTGTAACCACTGAAGTG	434	0.913156
GGGCTGTAACCACTGAAGTGG	435	0.9131
GGCTGTAACCACTGAAGTGGC	436	0.9131
GCTGTAACCACTGAAGTGGCA	437	0.914335
CTGTAACCACTGAAGTGGCAT	438	0.914953
TGTAACCACTGAAGTGGCATT	439	0.914953
GTAACCACTGAAGTGGCATTT	440	0.914953
TAACCACTGAAGTGGCATTTG	441	0.915515
AACCACTGAAGTGGCATTTGG	442	0.915515
ACCACTGAAGTGGCATTTGGC	443	0.921469
CCACTGAAGTGGCATTTGGCC	444	0.921694
CACTGAAGTGGCATTTGGCCT	445	0.921694
ACTGAAGTGGCATTTGGCCTG	446	0.918324
CTGAAGTGGCATTTGGCCTGG	447	0.916695
TGAAGTGGCATTTGGCCTGGT	448	0.916807
GAAGTGGCATTTGGCCTGGTG	449	0.902146
AAGTGGCATTTGGCCTGGTGT	450	0.902146
AGTGGCATTTGGCCTGGTGTG	451	0.902146
GTGGCATTTGGCCTGGTGTGT	452	0.901416
TGGCATTTGGCCTGGTGTGTG	453	0.901359
GGCATTTGGCCTGGTGTGTGC	454	0.901359
CAGCACAGGTCTCATAGGCAG	500	0.904505
AGCACAGGTCTCATAGGCAGA	501	0.904505
GCACAGGTCTCATAGGCAGAT	502	0.904561
CACAGGTCTCATAGGCAGATG	503	0.905067
ACAGGTCTCATAGGCAGATGG	504	0.904674
CAGGTCTCATAGGCAGATGGT	505	0.904617
AGGTCTCATAGGCAGATGGTG	506	0.90282
GGTCTCATAGGCAGATGGTGG	507	0.902202
GTCTCATAGGCAGATGGTGGC	508	0.901977
TCTCATAGGCAGATGGTGGCA	509	0.902708
CTCATAGGCAGATGGTGGCAA	510	0.902651
TCATAGGCAGATGGTGGCAAC	511	0.902651
CATAGGCAGATGGTGGCAACA	512	0.90883
ATAGGCAGATGGTGGCAACAA	513	0.909111
TAGGCAGATGGTGGCAACAAC	514	0.90883
AGGCAGATGGTGGCAACAACC	515	0.913043
GGCAGATGGTGGCAACAACCA	516	0.913043
GCAGATGGTGGCAACAACCAA	517	0.913043
CAGATGGTGGCAACAACCAAT	518	0.911358
AGATGGTGGCAACAACCAATC	519	0.911358
GATGGTGGCAACAACCAATCC	520	0.911358
ATGGTGGCAACAACCAATCCA	521	0.913998
AAACATGAGAACAGAATGGTT	548	0.917481
AACATGAGAACAGAATGGTTT	549	0.91574
ACATGAGAACAGAATGGTTTT	550	0.9172
CATGAGAACAGAATGGTTTTG	551	0.9172
ATGAGAACAGAATGGTTTTGG	552	0.917032
TGAGAACAGAATGGTTTTGGC	553	0.917032
GAGAACAGAATGGTTTTGGCC	554	0.909842
AGAACAGAATGGTTTTGGCCA	555	0.909842
GAACAGAATGGTTTTGGCCAG	556	0.909842
AACAGAATGGTTTTGGCCAGC	557	0.909785
ACAGAATGGTTTTGGCCAGCA	558	0.909785
CAGAATGGTTTTGGCCAGCAC	559	0.909392
AGAATGGTTTTGGCCAGCACT	560	0.908044
GAATGGTTTTGGCCAGCACTA	561	0.908156
AATGGTTTTGGCCAGCACTAC	562	0.9081
ATGGTTTTGGCCAGCACTACA	563	0.906359
TGGTTTTGGCCAGCACTACAG	564	0.906359
GGTTTTGGCCAGCACTACAGC	565	0.906359
GTTTTGGCCAGCACTACAGCT	566	0.904449
TTTTGGCCAGCACTACAGCTA	567	0.904449
TTTGGCCAGCACTACAGCTAA	568	0.903831
AGCACTACAGCTAAGGCTATG	575	0.906584
GCACTACAGCTAAGGCTATGG	576	0.906584
CACTACAGCTAAGGCTATGGA	577	0.906584
ACTACAGCTAAGGCTATGGAG	578	0.907651
CTACAGCTAAGGCTATGGAGC	579	0.907651
TACAGCTAAGGCTATGGAGCA	580	0.908044
ACAGCTAAGGCTATGGAGCAA	581	0.909448
CAGCTAAGGCTATGGAGCAAA	582	0.909448
AGCTAAGGCTATGGAGCAAAT	583	0.909505
GCTAAGGCTATGGAGCAAATG	584	0.912201
CTAAGGCTATGGAGCAAATGG	585	0.912089
TAAGGCTATGGAGCAAATGGC	586	0.912089
AAGGCTATGGAGCAAATGGCT	587	0.912594
AGGCTATGGAGCAAATGGCTG	588	0.912145
GGCTATGGAGCAAATGGCTGG	589	0.912706
GCTAGTCAGGCCAGGCAGATG	644	0.904617
CTAGTCAGGCCAGGCAGATGG	645	0.904617
TAGTCAGGCCAGGCAGATGGT	646	0.904561
AGTCAGGCCAGGCAGATGGTG	647	0.901303
GTCAGGCCAGGCAGATGGTGC	648	0.901472
TCAGGCCAGGCAGATGGTGCA	649	0.90282
CAGGCCAGGCAGATGGTGCAG	650	0.902033
AGGCCAGGCAGATGGTGCAGG	651	0.902539
GGCCAGGCAGATGGTGCAGGC	652	0.902988
GCCAGGCAGATGGTGCAGGCA	653	0.905067
CCAGGCAGATGGTGCAGGCAA	654	0.905516
CAGGCAGATGGTGCAGGCAAT	655	0.905572
AGGCAGATGGTGCAGGCAATG	656	0.914392
GGCAGATGGTGCAGGCAATGA	657	0.914392
GCAGATGGTGCAGGCAATGAG	658	0.914335
CAGATGGTGCAGGCAATGAGA	659	0.918998
AGATGGTGCAGGCAATGAGAG	660	0.916414
GATGGTGCAGGCAATGAGAGC	661	0.916302
ATGGTGCAGGCAATGAGAGCC	662	0.918717
TGGTGCAGGCAATGAGAGCCA	663	0.918605
GGTGCAGGCAATGAGAGCCAT	664	0.918605
GTGCAGGCAATGAGAGCCATT	665	0.918155
TGCAGGCAATGAGAGCCATTG	666	0.918155
GCAGGCAATGAGAGCCATTGG	667	0.918211
CAGGCAATGAGAGCCATTGGG	668	0.911134
AGGCAATGAGAGCCATTGGGA	669	0.911077
GGCAATGAGAGCCATTGGGAC	670	0.911077
GCAATGAGAGCCATTGGGACT	671	0.910122
CAATGAGAGCCATTGGGACTC	672	0.909111
AATGAGAGCCATTGGGACTCA	673	0.909168
ATGAGAGCCATTGGGACTCAT	674	0.907819
TGAGAGCCATTGGGACTCATC	675	0.907763
GAGAGCCATTGGGACTCATCC	676	0.907707
AGAGCCATTGGGACTCATCCT	677	0.906022
GAGCCATTGGGACTCATCCTA	678	0.906022
AGCCATTGGGACTCATCCTAG	679	0.905123
GCCATTGGGACTCATCCTAGT	680	0.903887
CCATTGGGACTCATCCTAGTT	681	0.906078
CATTGGGACTCATCCTAGTTC	682	0.906359
ATTGGGACTCATCCTAGTTCC	683	0.939276
TTGGGACTCATCCTAGTTCCA	684	0.939389
TGGGACTCATCCTAGTTCCAG	685	0.939557
AAATTTGCAGACCTATCAGAA	733	0.917874
ATGGGGGTGCAGATGCAACGA	758	0.919223
TGGGGGTGCAGATGCAACGAT	759	0.919166
GGGGGTGCAGATGCAACGATT	760	0.919166
GGGGTGCAGATGCAACGATTC	761	0.919166
GGGTGCAGATGCAACGATTCA	762	0.919166
GGTGCAGATGCAACGATTCAA	763	0.918661
GTGCAGATGCAACGATTCAAG	764	0.908662
TGCAGATGCAACGATTCAAGT	765	0.908887
GCCGCGAATATCATTGGGATC	801	0.900741
CCGCGAATATCATTGGGATCT	802	0.901135
CGCGAATATCATTGGGATCTT	803	0.901528
GCGAATATCATTGGGATCTTG	804	0.906977
CGAATATCATTGGGATCTTGC	805	0.907089
GAATATCATTGGGATCTTGCA	806	0.907763
AATATCATTGGGATCTTGCAC	807	0.951803
ATATCATTGGGATCTTGCACT	808	0.912987
TATCATTGGGATCTTGCACTT	809	0.927705
ATCATTGGGATCTTGCACTTG	810	0.931862
TCATTGGGATCTTGCACTTGA	811	0.93203
CATTGGGATCTTGCACTTGAT	812	0.930176
ATTGGGATCTTGCACTTGATA	813	0.929839
TTGGGATCTTGCACTTGATAT	814	0.929334
TGGGATCTTGCACTTGATATT	815	0.929334
CCTGAGTCTATGAGGGAAGAA	921	0.92411
CTGAGTCTATGAGGGAAGAAT	922	0.924166
TGAGTCTATGAGGGAAGAATA	923	0.923997
TGCTGTGGATGCTGACGACAG	962	0.908606
GCTGTGGATGCTGACGACAGT	963	0.908493
	pos	coverage
ACCGAGGTCGAAACGTATGTTC	41	0.929278
CCGAGGTCGAAACGTATGTTCT	42	0.929278
CGAGGTCGAAACGTATGTTCTC	43	0.928042
GAGGTCGAAACGTATGTTCTCT	44	0.928435
AGGTCGAAACGTATGTTCTCTC	45	0.928435
GGTCGAAACGTATGTTCTCTCT	46	0.928266
GTCGAAACGTATGTTCTCTCTA	47	0.927705
TCGAAACGTATGTTCTCTCTAT	48	0.927705
CGAAACGTATGTTCTCTCTATC	49	0.926413
GAAACGTATGTTCTCTCTATCG	50	0.925008
AAACGTATGTTCTCTCTATCGT	51	0.925121
AACGTATGTTCTCTCTATCGTT	52	0.921076
ACGTATGTTCTCTCTATCGTTC	53	0.920627
CGTATGTTCTCTCTATCGTTCC	54	0.920683
GTATGTTCTCTCTATCGTTCCA	55	0.919672
TATGTTCTCTCTATCGTTCCAT	56	0.919672
ATGTTCTCTCTATCGTTCCATC	57	0.919672
TGTTCTCTCTATCGTTCCATCA	58	0.917987
GTTCTCTCTATCGTTCCATCAG	59	0.918717
TTCTCTCTATCGTTCCATCAGG	60	0.918717
TCTCTCTATCGTTCCATCAGGC	61	0.918548
CTCTCTATCGTTCCATCAGGCC	62	0.918605
TCTCTATCGTTCCATCAGGCCC	63	0.918605
CTCTATCGTTCCATCAGGCCCC	64	0.918605
TCTATCGTTCCATCAGGCCCCC	65	0.91911
CTATCGTTCCATCAGGCCCCCT	66	0.91911
TATCGTTCCATCAGGCCCCCTC	67	0.91911
ATCGTTCCATCAGGCCCCCTCA	68	0.919279
TCGTTCCATCAGGCCCCCTCAA	69	0.919953
CGTTCCATCAGGCCCCCTCAAA	70	0.919953
GTTCCATCAGGCCCCCTCAAAG	71	0.921245
TTCCATCAGGCCCCCTCAAAGC	72	0.923492
TCCATCAGGCCCCCTCAAAGCC	73	0.923436
CCATCAGGCCCCCTCAAAGCCG	74	0.931693
CATCAGGCCCCCTCAAAGCCGA	75	0.932142
ATCAGGCCCCCTCAAAGCCGAG	76	0.931805
TCAGGCCCCCTCAAAGCCGAGA	77	0.992866
CAGGCCCCCTCAAAGCCGAGAT	78	0.992922
AGGCCCCCTCAAAGCCGAGATC	79	0.978879
GGCCCCCTCAAAGCCGAGATCG	80	0.982867
GCCCCCTCAAAGCCGAGATCGC	81	0.982867
CCCCCTCAAAGCCGAGATCGCG	82	0.977587
CCCCTCAAAGCCGAGATCGCGC	83	0.977755
CCCTCAAAGCCGAGATCGCGCA	84	0.97871
CCTCAAAGCCGAGATCGCGCAG	85	0.978598
CTCAAAGCCGAGATCGCGCAGA	86	0.978598
TCAAAGCCGAGATCGCGCAGAG	87	0.978373
CAAAGCCGAGATCGCGCAGAGA	88	0.978092
AAAGCCGAGATCGCGCAGAGAC	89	0.977474
AAGCCGAGATCGCGCAGAGACT	90	0.977474
AGCCGAGATCGCGCAGAGACTT	91	0.923885
GCCGAGATCGCGCAGAGACTTG	92	0.923941
CCGAGATCGCGCAGAGACTTGA	93	0.923941
CGAGATCGCGCAGAGACTTGAA	94	0.921526
GAGATCGCGCAGAGACTTGAAG	95	0.921245
AGATCGCGCAGAGACTTGAAGA	96	0.921301
GATCGCGCAGAGACTTGAAGAT	97	0.921301
ATCGCGCAGAGACTTGAAGATG	98	0.921919
TCGCGCAGAGACTTGAAGATGT	99	0.921919
CGCGCAGAGACTTGAAGATGTC	100	0.903438
GCGCAGAGACTTGAAGATGTCT	101	0.903494
CGCAGAGACTTGAAGATGTCTT	102	0.903494
GCAGAGACTTGAAGATGTCTTT	103	0.903494
CAGAGACTTGAAGATGTCTTTG	104	0.905853
AGAGACTTGAAGATGTCTTTGC	105	0.905404
AAACACAGATCTTGAGGCTCTC	133	0.921076
AACACAGATCTTGAGGCTCTCA	134	0.931188
ACACAGATCTTGAGGCTCTCAT	135	0.930963
CACAGATCTTGAGGCTCTCATG	136	0.931412
ACAGATCTTGAGGCTCTCATGG	137	0.933041
CAGATCTTGAGGCTCTCATGGA	138	0.934052
AGATCTTGAGGCTCTCATGGAA	139	0.931805
GATCTTGAGGCTCTCATGGAAT	140	0.933771
ATCTTGAGGCTCTCATGGAATG	141	0.933771
TCTTGAGGCTCTCATGGAATGG	142	0.933828
TAAAGACAAGACCAATTCTGTC	165	0.922256
AAAGACAAGACCAATTCTGTCA	166	0.922256
AAGACAAGACCAATTCTGTCAC	167	0.92293
AGACAAGACCAATTCTGTCACC	168	0.922874
GACAAGACCAATTCTGTCACCT	169	0.922537
TGACTAAGGGGATTTTAGGGTT	192	0.911134
GACTAAGGGGATTTTAGGGTTT	193	0.910853
ACTAAGGGGATTTTAGGGTTTG	194	0.9131
CTAAGGGGATTTTAGGGTTTGT	195	0.9131
TAAGGGGATTTTAGGGTTTGTT	196	0.907707
AAGGGGATTTTAGGGTTTGTTT	197	0.908662
AGGGGATTTTAGGGTTTGTTTT	198	0.908662
GGGGATTTTAGGGTTTGTTTTC	199	0.908156
GGGATTTTAGGGTTTGTTTTCA	200	0.911583
GGATTTTAGGGTTTGTTTTCAC	201	0.911583
GATTTTAGGGTTTGTTTTCACG	202	0.911302
ATTTTAGGGTTTGTTTTCACGC	203	0.912032
TTTTAGGGTTTGTTTTCACGCT	204	0.912032
TTTAGGGTTTGTTTTCACGCTC	205	0.912032
TTAGGGTTTGTTTTCACGCTCA	206	0.912201
TAGGGTTTGTTTTCACGCTCAC	207	0.913605
AGGGTTTGTTTTCACGCTCACC	208	0.913493
GGGTTTGTTTTCACGCTCACCG	209	0.913886
GGTTTGTTTTCACGCTCACCGT	210	0.913886
GTTTGTTTTCACGCTCACCGTG	211	0.913886
TTTGTTTTCACGCTCACCGTGC	212	0.926974
TTGTTTTCACGCTCACCGTGCC	213	0.927199
TGTTTTCACGCTCACCGTGCCC	214	0.926132
GTTTTCACGCTCACCGTGCCCA	215	0.926413
TTTTCACGCTCACCGTGCCCAG	216	0.926469
TTTCACGCTCACCGTGCCCAGT	217	0.926076
TTCACGCTCACCGTGCCCAGTG	218	0.994495
TCACGCTCACCGTGCCCAGTGA	219	0.994495
CACGCTCACCGTGCCCAGTGAG	220	0.994046
ACGCTCACCGTGCCCAGTGAGC	221	0.997079
CGCTCACCGTGCCCAGTGAGCG	222	0.997079
GGACTGCAGCGTAGACGCTTTG	245	0.966689
GACTGCAGCGTAGACGCTTTGT	246	0.966689
ACTGCAGCGTAGACGCTTTGTC	247	0.962364
CTGCAGCGTAGACGCTTTGTCC	248	0.962926
TGCAGCGTAGACGCTTTGTCCA	249	0.962926
GCAGCGTAGACGCTTTGTCCAA	250	0.960847
CAGCGTAGACGCTTTGTCCAAA	251	0.961353
AACATGGACAAAGCAGTTAAAC	302	0.903438
ACATGGACAAAGCAGTTAAACT	303	0.903438
AAACTTAAGAGGGAGATAACGT	332	0.907426
AACTTAAGAGGGAGATAACGTT	333	0.907426
ACTTAAGAGGGAGATAACGTTC	334	0.906415
CTTAAGAGGGAGATAACGTTCC	335	0.906527
TTAAGAGGGAGATAACGTTCCA	336	0.906527
AGTTATTCTGCTGGTGCACTTG	380	0.915908
GTTATTCTGCTGGTGCACTTGC	381	0.915852
TTATTCTGCTGGTGCACTTGCC	382	0.915122
TATTCTGCTGGTGCACTTGCCA	383	0.915122
ATTCTGCTGGTGCACTTGCCAG	384	0.91501
TTCTGCTGGTGCACTTGCCAGT	385	0.903494
TCTGCTGGTGCACTTGCCAGTT	386	0.906696
CTGCTGGTGCACTTGCCAGTTG	387	0.906696
GCTGGTGCACTTGCCAGTTGCA	389	0.904898
CTGGTGCACTTGCCAGTTGCAT	390	0.952983
TGGTGCACTTGCCAGTTGCATG	391	0.95287
GGTGCACTTGCCAGTTGCATGG	392	0.956746
GTGCACTTGCCAGTTGCATGGG	393	0.956746
TGCACTTGCCAGTTGCATGGGC	394	0.946186
GCACTTGCCAGTTGCATGGGCC	395	0.948714
CACTTGCCAGTTGCATGGGCCT	396	0.948826
ACTTGCCAGTTGCATGGGCCTC	397	0.946186
CTTGCCAGTTGCATGGGCCTCA	398	0.94832
TTGCCAGTTGCATGGGCCTCAT	399	0.94832
TGCCAGTTGCATGGGCCTCATA	400	0.948096
GCCAGTTGCATGGGCCTCATAT	401	0.948545
CCAGTTGCATGGGCCTCATATA	402	0.94877
CAGTTGCATGGGCCTCATATAC	403	0.947028
AGTTGCATGGGCCTCATATACA	404	0.94877
GTTGCATGGGCCTCATATACAA	405	0.948657
TTGCATGGGCCTCATATACAAT	406	0.903606
TGCATGGGCCTCATATACAATA	407	0.915571
GCATGGGCCTCATATACAATAG	408	0.915571
ATGGGGGCTGTAACCACTGAAG	431	0.915347
TGGGGGCTGTAACCACTGAAGT	432	0.915403
GGGGGCTGTAACCACTGAAGTG	433	0.913043
GGGGCTGTAACCACTGAAGTGG	434	0.9131
GGGCTGTAACCACTGAAGTGGC	435	0.9131
GGCTGTAACCACTGAAGTGGCA	436	0.910403
GCTGTAACCACTGAAGTGGCAT	437	0.914223
CTGTAACCACTGAAGTGGCATT	438	0.914953
TGTAACCACTGAAGTGGCATTT	439	0.914392
GTAACCACTGAAGTGGCATTTG	440	0.914953
TAACCACTGAAGTGGCATTTGG	441	0.915515
AACCACTGAAGTGGCATTTGGC	442	0.914841
ACCACTGAAGTGGCATTTGGCC	443	0.921357
CCACTGAAGTGGCATTTGGCCT	444	0.921694
CACTGAAGTGGCATTTGGCCTG	445	0.91647
ACTGAAGTGGCATTTGGCCTGG	446	0.916639
CTGAAGTGGCATTTGGCCTGGT	447	0.916695
GAAGTGGCATTTGGCCTGGTGT	449	0.902146
AAGTGGCATTTGGCCTGGTGTG	450	0.902146
AGTGGCATTTGGCCTGGTGTGT	451	0.900067
GTGGCATTTGGCCTGGTGTGTG	452	0.901303
TGGCATTTGGCCTGGTGTGTGC	453	0.901359
CAGCACAGGTCTCATAGGCAGA	500	0.904505
AGCACAGGTCTCATAGGCAGAT	501	0.904505
GCACAGGTCTCATAGGCAGATG	502	0.904449
CACAGGTCTCATAGGCAGATGG	503	0.904674
ACAGGTCTCATAGGCAGATGGT	504	0.904617
CAGGTCTCATAGGCAGATGGTG	505	0.902258
AGGTCTCATAGGCAGATGGTGG	506	0.901921
GGTCTCATAGGCAGATGGTGGC	507	0.901753
GTCTCATAGGCAGATGGTGGCA	508	0.900573
TCTCATAGGCAGATGGTGGCAA	509	0.902651
CTCATAGGCAGATGGTGGCAAC	510	0.902595
TCATAGGCAGATGGTGGCAACA	511	0.901359
CATAGGCAGATGGTGGCAACAA	512	0.90883
ATAGGCAGATGGTGGCAACAAC	513	0.90883
TAGGCAGATGGTGGCAACAACC	514	0.907258
AGGCAGATGGTGGCAACAACCA	515	0.913043
GGCAGATGGTGGCAACAACCAA	516	0.913043
GCAGATGGTGGCAACAACCAAT	517	0.91001
CAGATGGTGGCAACAACCAATC	518	0.911358
AGATGGTGGCAACAACCAATCC	519	0.911358
GATGGTGGCAACAACCAATCCA	520	0.908044
AAACATGAGAACAGAATGGTTT	548	0.91574
AACATGAGAACAGAATGGTTTT	549	0.91574
ACATGAGAACAGAATGGTTTTG	550	0.916189
CATGAGAACAGAATGGTTTTGG	551	0.917032
ATGAGAACAGAATGGTTTTGGC	552	0.917032
TGAGAACAGAATGGTTTTGGCC	553	0.909729
GAGAACAGAATGGTTTTGGCCA	554	0.909842
AGAACAGAATGGTTTTGGCCAG	555	0.909842
GAACAGAATGGTTTTGGCCAGC	556	0.906584
AACAGAATGGTTTTGGCCAGCA	557	0.909785
ACAGAATGGTTTTGGCCAGCAC	558	0.909392
CAGAATGGTTTTGGCCAGCACT	559	0.907033
AGAATGGTTTTGGCCAGCACTA	560	0.908044
GAATGGTTTTGGCCAGCACTAC	561	0.9081
AATGGTTTTGGCCAGCACTACA	562	0.905404
ATGGTTTTGGCCAGCACTACAG	563	0.906359
TGGTTTTGGCCAGCACTACAGC	564	0.906359
GGTTTTGGCCAGCACTACAGCT	565	0.904449
GTTTTGGCCAGCACTACAGCTA	566	0.904449
TTTTGGCCAGCACTACAGCTAA	567	0.903831
AGCACTACAGCTAAGGCTATGG	575	0.906584
GCACTACAGCTAAGGCTATGGA	576	0.906584
CACTACAGCTAAGGCTATGGAG	577	0.904224
ACTACAGCTAAGGCTATGGAGC	578	0.907651
CTACAGCTAAGGCTATGGAGCA	579	0.907595
TACAGCTAAGGCTATGGAGCAA	580	0.907145
ACAGCTAAGGCTATGGAGCAAA	581	0.909448
CAGCTAAGGCTATGGAGCAAAT	582	0.909448
AGCTAAGGCTATGGAGCAAATG	583	0.90928
GCTAAGGCTATGGAGCAAATGG	584	0.912089
CTAAGGCTATGGAGCAAATGGC	585	0.912089
TAAGGCTATGGAGCAAATGGCT	586	0.910684
AAGGCTATGGAGCAAATGGCTG	587	0.912145
AGGCTATGGAGCAAATGGCTGG	588	0.912089
GCTAGTCAGGCCAGGCAGATGG	644	0.904617
CTAGTCAGGCCAGGCAGATGGT	645	0.904561
TAGTCAGGCCAGGCAGATGGTG	646	0.900854
AGTCAGGCCAGGCAGATGGTGC	647	0.901303
GTCAGGCCAGGCAGATGGTGCA	648	0.901472
TCAGGCCAGGCAGATGGTGCAG	649	0.900573
CAGGCCAGGCAGATGGTGCAGG	650	0.902033
AGGCCAGGCAGATGGTGCAGGC	651	0.902371
GGCCAGGCAGATGGTGCAGGCA	652	0.901977
GCCAGGCAGATGGTGCAGGCAA	653	0.905067
CCAGGCAGATGGTGCAGGCAAT	654	0.905516
CAGGCAGATGGTGCAGGCAATG	655	0.905572
AGGCAGATGGTGCAGGCAATGA	656	0.914335
GGCAGATGGTGCAGGCAATGAG	657	0.914335
GCAGATGGTGCAGGCAATGAGA	658	0.906977
CAGATGGTGCAGGCAATGAGAG	659	0.916302
AGATGGTGCAGGCAATGAGAGC	660	0.915908
GATGGTGCAGGCAATGAGAGCC	661	0.915852
ATGGTGCAGGCAATGAGAGCCA	662	0.918605
TGGTGCAGGCAATGAGAGCCAT	663	0.918605
GGTGCAGGCAATGAGAGCCATT	664	0.918155
GTGCAGGCAATGAGAGCCATTG	665	0.918155
TGCAGGCAATGAGAGCCATTGG	666	0.918155
GCAGGCAATGAGAGCCATTGGG	667	0.90737
CAGGCAATGAGAGCCATTGGGA	668	0.911077
AGGCAATGAGAGCCATTGGGAC	669	0.911077
GGCAATGAGAGCCATTGGGACT	670	0.9081
GCAATGAGAGCCATTGGGACTC	671	0.909111
CAATGAGAGCCATTGGGACTCA	672	0.908999
AATGAGAGCCATTGGGACTCAT	673	0.907201
ATGAGAGCCATTGGGACTCATC	674	0.907763
TGAGAGCCATTGGGACTCATCC	675	0.907707
GAGAGCCATTGGGACTCATCCT	676	0.906022
AGAGCCATTGGGACTCATCCTA	677	0.906022
GAGCCATTGGGACTCATCCTAG	678	0.905123
AGCCATTGGGACTCATCCTAGT	679	0.903325
GCCATTGGGACTCATCCTAGTT	680	0.903775
CCATTGGGACTCATCCTAGTTC	681	0.906078
CATTGGGACTCATCCTAGTTCC	682	0.905292
ATTGGGACTCATCCTAGTTCCA	683	0.939276
TTGGGACTCATCCTAGTTCCAG	684	0.939389
ATGGGGGTGCAGATGCAACGAT	758	0.919166
TGGGGGTGCAGATGCAACGATT	759	0.919166
GGGGGTGCAGATGCAACGATTC	760	0.919166
GGGGTGCAGATGCAACGATTCA	761	0.919166
GGGTGCAGATGCAACGATTCAA	762	0.918661
GGTGCAGATGCAACGATTCAAG	763	0.905741
GTGCAGATGCAACGATTCAAGT	764	0.908662
GCCGCGAATATCATTGGGATCT	801	0.90018
CCGCGAATATCATTGGGATCTT	802	0.901135
CGCGAATATCATTGGGATCTTG	803	0.901528
GCGAATATCATTGGGATCTTGC	804	0.906977
CGAATATCATTGGGATCTTGCA	805	0.907089
GAATATCATTGGGATCTTGCAC	806	0.907763
AATATCATTGGGATCTTGCACT	807	0.91265
ATATCATTGGGATCTTGCACTT	808	0.912987
TATCATTGGGATCTTGCACTTG	809	0.927705
ATCATTGGGATCTTGCACTTGA	810	0.931581
TCATTGGGATCTTGCACTTGAT	811	0.930008
CATTGGGATCTTGCACTTGATA	812	0.928941
ATTGGGATCTTGCACTTGATAT	813	0.929221
TTGGGATCTTGCACTTGATATT	814	0.929334
CCTGAGTCTATGAGGGAAGAAT	921	0.92411
CTGAGTCTATGAGGGAAGAATA	922	0.923997
TGCTGTGGATGCTGACGACAGT	962	0.908493
	pos	coverage
ACCGAGGTCGAAACGTATGTTCT	41	0.929278
CCGAGGTCGAAACGTATGTTCTC	42	0.927986
CGAGGTCGAAACGTATGTTCTCT	43	0.927986
GAGGTCGAAACGTATGTTCTCTC	44	0.928435
AGGTCGAAACGTATGTTCTCTCT	45	0.928266
GGTCGAAACGTATGTTCTCTCTA	46	0.927592
GTCGAAACGTATGTTCTCTCTAT	47	0.927705
TCGAAACGTATGTTCTCTCTATC	48	0.926413
CGAAACGTATGTTCTCTCTATCG	49	0.924391
GAAACGTATGTTCTCTCTATCGT	50	0.925008
AAACGTATGTTCTCTCTATCGTT	51	0.921076
AACGTATGTTCTCTCTATCGTTC	52	0.920627
ACGTATGTTCTCTCTATCGTTCC	53	0.920627
CGTATGTTCTCTCTATCGTTCCA	54	0.919672
GTATGTTCTCTCTATCGTTCCAT	55	0.919672
TATGTTCTCTCTATCGTTCCATC	56	0.919672
ATGTTCTCTCTATCGTTCCATCA	57	0.917987
TGTTCTCTCTATCGTTCCATCAG	58	0.917987
GTTCTCTCTATCGTTCCATCAGG	59	0.918717
TTCTCTCTATCGTTCCATCAGGC	60	0.918548
TCTCTCTATCGTTCCATCAGGCC	61	0.918548
CTCTCTATCGTTCCATCAGGCCC	62	0.918605
TCTCTATCGTTCCATCAGGCCCC	63	0.918605
CTCTATCGTTCCATCAGGCCCCC	64	0.918605
TCTATCGTTCCATCAGGCCCCCT	65	0.91911
CTATCGTTCCATCAGGCCCCCTC	66	0.91911
TATCGTTCCATCAGGCCCCCTCA	67	0.91911
ATCGTTCCATCAGGCCCCCTCAA	68	0.919279
TCGTTCCATCAGGCCCCCTCAAA	69	0.919953
CGTTCCATCAGGCCCCCTCAAAG	70	0.919953
GTTCCATCAGGCCCCCTCAAAGC	71	0.921245
TTCCATCAGGCCCCCTCAAAGCC	72	0.923436
TCCATCAGGCCCCCTCAAAGCCG	73	0.923323
CCATCAGGCCCCCTCAAAGCCGA	74	0.931693
CATCAGGCCCCCTCAAAGCCGAG	75	0.931805
ATCAGGCCCCCTCAAAGCCGAGA	76	0.931805
TCAGGCCCCCTCAAAGCCGAGAT	77	0.992866
CAGGCCCCCTCAAAGCCGAGATC	78	0.978879
AGGCCCCCTCAAAGCCGAGATCG	79	0.978879
GGCCCCCTCAAAGCCGAGATCGC	80	0.982867
GCCCCCTCAAAGCCGAGATCGCG	81	0.977531
CCCCCTCAAAGCCGAGATCGCGC	82	0.977587
CCCCTCAAAGCCGAGATCGCGCA	83	0.977755
CCCTCAAAGCCGAGATCGCGCAG	84	0.978486
CCTCAAAGCCGAGATCGCGCAGA	85	0.978598
CTCAAAGCCGAGATCGCGCAGAG	86	0.978373
TCAAAGCCGAGATCGCGCAGAGA	87	0.978092
CAAAGCCGAGATCGCGCAGAGAC	88	0.977474
AAAGCCGAGATCGCGCAGAGACT	89	0.977474
AAGCCGAGATCGCGCAGAGACTT	90	0.923885
AGCCGAGATCGCGCAGAGACTTG	91	0.923885
GCCGAGATCGCGCAGAGACTTGA	92	0.923941
CCGAGATCGCGCAGAGACTTGAA	93	0.921469
CGAGATCGCGCAGAGACTTGAAG	94	0.921189
GAGATCGCGCAGAGACTTGAAGA	95	0.921132
AGATCGCGCAGAGACTTGAAGAT	96	0.921301
GATCGCGCAGAGACTTGAAGATG	97	0.921132
ATCGCGCAGAGACTTGAAGATGT	98	0.921919
TCGCGCAGAGACTTGAAGATGTC	99	0.903438
CGCGCAGAGACTTGAAGATGTCT	100	0.903438
GCGCAGAGACTTGAAGATGTCTT	101	0.903494
CGCAGAGACTTGAAGATGTCTTT	102	0.903494
GCAGAGACTTGAAGATGTCTTTG	103	0.903494
CAGAGACTTGAAGATGTCTTTGC	104	0.905404
AAACACAGATCTTGAGGCTCTCA	133	0.921076
AACACAGATCTTGAGGCTCTCAT	134	0.93085
ACACAGATCTTGAGGCTCTCATG	135	0.930963
CACAGATCTTGAGGCTCTCATGG	136	0.931412
ACAGATCTTGAGGCTCTCATGGA	137	0.933041
CAGATCTTGAGGCTCTCATGGAA	138	0.931749
AGATCTTGAGGCTCTCATGGAAT	139	0.931805
GATCTTGAGGCTCTCATGGAATG	140	0.933771
ATCTTGAGGCTCTCATGGAATGG	141	0.933771
TAAAGACAAGACCAATTCTGTCA	165	0.922256
AAAGACAAGACCAATTCTGTCAC	166	0.922256
AAGACAAGACCAATTCTGTCACC	167	0.922874
AGACAAGACCAATTCTGTCACCT	168	0.922537
TGACTAAGGGGATTTTAGGGTTT	192	0.910853
GACTAAGGGGATTTTAGGGTTTG	193	0.910459
ACTAAGGGGATTTTAGGGTTTGT	194	0.9131
CTAAGGGGATTTTAGGGTTTGTT	195	0.907707
TAAGGGGATTTTAGGGTTTGTTT	196	0.907707
AAGGGGATTTTAGGGTTTGTTTT	197	0.908662
AGGGGATTTTAGGGTTTGTTTTC	198	0.908156
GGGGATTTTAGGGTTTGTTTTCA	199	0.908156
GGGATTTTAGGGTTTGTTTTCAC	200	0.911583
GGATTTTAGGGTTTGTTTTCACG	201	0.911302
GATTTTAGGGTTTGTTTTCACGC	202	0.911302
ATTTTAGGGTTTGTTTTCACGCT	203	0.912032
TTTTAGGGTTTGTTTTCACGCTC	204	0.912032
TTTAGGGTTTGTTTTCACGCTCA	205	0.912032
TTAGGGTTTGTTTTCACGCTCAC	206	0.912201
TAGGGTTTGTTTTCACGCTCACC	207	0.913493
AGGGTTTGTTTTCACGCTCACCG	208	0.913493
GGGTTTGTTTTCACGCTCACCGT	209	0.913886
GGTTTGTTTTCACGCTCACCGTG	210	0.913886
GTTTGTTTTCACGCTCACCGTGC	211	0.91383
TTTGTTTTCACGCTCACCGTGCC	212	0.926974
TTGTTTTCACGCTCACCGTGCCC	213	0.926132
TGTTTTCACGCTCACCGTGCCCA	214	0.926132
GTTTTCACGCTCACCGTGCCCAG	215	0.926132
TTTTCACGCTCACCGTGCCCAGT	216	0.926076
TTTCACGCTCACCGTGCCCAGTG	217	0.926076
TTCACGCTCACCGTGCCCAGTGA	218	0.994495
TCACGCTCACCGTGCCCAGTGAG	219	0.994046
CACGCTCACCGTGCCCAGTGAGC	220	0.994046
ACGCTCACCGTGCCCAGTGAGCG	221	0.997079
GGACTGCAGCGTAGACGCTTTGT	245	0.966689
GACTGCAGCGTAGACGCTTTGTC	246	0.962364
ACTGCAGCGTAGACGCTTTGTCC	247	0.962364
CTGCAGCGTAGACGCTTTGTCCA	248	0.962926
TGCAGCGTAGACGCTTTGTCCAA	249	0.960847
GCAGCGTAGACGCTTTGTCCAAA	250	0.960847
AACATGGACAAAGCAGTTAAACT	302	0.903438
AAACTTAAGAGGGAGATAACGTT	332	0.907426
AACTTAAGAGGGAGATAACGTTC	333	0.906415
ACTTAAGAGGGAGATAACGTTCC	334	0.905685
CTTAAGAGGGAGATAACGTTCCA	335	0.906527
AGTTATTCTGCTGGTGCACTTGC	380	0.915852
GTTATTCTGCTGGTGCACTTGCC	381	0.914953
TTATTCTGCTGGTGCACTTGCCA	382	0.914953
TATTCTGCTGGTGCACTTGCCAG	383	0.91501
ATTCTGCTGGTGCACTTGCCAGT	384	0.903494
TTCTGCTGGTGCACTTGCCAGTT	385	0.903494
TCTGCTGGTGCACTTGCCAGTTG	386	0.906696
GCTGGTGCACTTGCCAGTTGCAT	389	0.904898
CTGGTGCACTTGCCAGTTGCATG	390	0.95287
TGGTGCACTTGCCAGTTGCATGG	391	0.95287
GGTGCACTTGCCAGTTGCATGGG	392	0.956746
GTGCACTTGCCAGTTGCATGGGC	393	0.946186
TGCACTTGCCAGTTGCATGGGCC	394	0.94613
GCACTTGCCAGTTGCATGGGCCT	395	0.948714
CACTTGCCAGTTGCATGGGCCTC	396	0.946186
ACTTGCCAGTTGCATGGGCCTCA	397	0.94613
CTTGCCAGTTGCATGGGCCTCAT	398	0.94832
TTGCCAGTTGCATGGGCCTCATA	399	0.948096
TGCCAGTTGCATGGGCCTCATAT	400	0.948096
GCCAGTTGCATGGGCCTCATATA	401	0.948545
CCAGTTGCATGGGCCTCATATAC	402	0.946972
CAGTTGCATGGGCCTCATATACA	403	0.947028
AGTTGCATGGGCCTCATATACAA	404	0.948433
GTTGCATGGGCCTCATATACAAT	405	0.903494
TTGCATGGGCCTCATATACAATA	406	0.903606
TGCATGGGCCTCATATACAATAG	407	0.915571
ATGGGGGCTGTAACCACTGAAGT	431	0.915347
TGGGGGCTGTAACCACTGAAGTG	432	0.913043
GGGGGCTGTAACCACTGAAGTGG	433	0.912987
GGGGCTGTAACCACTGAAGTGGC	434	0.9131
GGGCTGTAACCACTGAAGTGGCA	435	0.910403
GGCTGTAACCACTGAAGTGGCAT	436	0.910291
GCTGTAACCACTGAAGTGGCATT	437	0.914223
CTGTAACCACTGAAGTGGCATTT	438	0.914392
TGTAACCACTGAAGTGGCATTTG	439	0.914392
GTAACCACTGAAGTGGCATTTGG	440	0.914953
TAACCACTGAAGTGGCATTTGGC	441	0.914841
AACCACTGAAGTGGCATTTGGCC	442	0.914729
ACCACTGAAGTGGCATTTGGCCT	443	0.921357
CCACTGAAGTGGCATTTGGCCTG	444	0.91647
CACTGAAGTGGCATTTGGCCTGG	445	0.914785
ACTGAAGTGGCATTTGGCCTGGT	446	0.916639
GAAGTGGCATTTGGCCTGGTGTG	449	0.902146
AAGTGGCATTTGGCCTGGTGTGT	450	0.900067
GTGGCATTTGGCCTGGTGTGTGC	452	0.901303
CAGCACAGGTCTCATAGGCAGAT	500	0.904505
AGCACAGGTCTCATAGGCAGATG	501	0.904393
GCACAGGTCTCATAGGCAGATGG	502	0.904056
CACAGGTCTCATAGGCAGATGGT	503	0.904617
ACAGGTCTCATAGGCAGATGGTG	504	0.902258
CAGGTCTCATAGGCAGATGGTGG	505	0.901359
AGGTCTCATAGGCAGATGGTGGC	506	0.901472
GGTCTCATAGGCAGATGGTGGCA	507	0.900348
GTCTCATAGGCAGATGGTGGCAA	508	0.900517
TCTCATAGGCAGATGGTGGCAAC	509	0.902595
CTCATAGGCAGATGGTGGCAACA	510	0.901303
TCATAGGCAGATGGTGGCAACAA	511	0.901359
CATAGGCAGATGGTGGCAACAAC	512	0.90855
ATAGGCAGATGGTGGCAACAACC	513	0.907258
TAGGCAGATGGTGGCAACAACCA	514	0.907258
AGGCAGATGGTGGCAACAACCAA	515	0.913043
GGCAGATGGTGGCAACAACCAAT	516	0.91001
GCAGATGGTGGCAACAACCAATC	517	0.91001
CAGATGGTGGCAACAACCAATCC	518	0.911358
AGATGGTGGCAACAACCAATCCA	519	0.908044
AAACATGAGAACAGAATGGTTTT	548	0.91574
AACATGAGAACAGAATGGTTTTG	549	0.914729
ACATGAGAACAGAATGGTTTTGG	550	0.916021
CATGAGAACAGAATGGTTTTGGC	551	0.917032
ATGAGAACAGAATGGTTTTGGCC	552	0.909729
TGAGAACAGAATGGTTTTGGCCA	553	0.909729
GAGAACAGAATGGTTTTGGCCAG	554	0.909842
AGAACAGAATGGTTTTGGCCAGC	555	0.906584
GAACAGAATGGTTTTGGCCAGCA	556	0.906584
AACAGAATGGTTTTGGCCAGCAC	557	0.909392
ACAGAATGGTTTTGGCCAGCACT	558	0.907033
CAGAATGGTTTTGGCCAGCACTA	559	0.907033
AGAATGGTTTTGGCCAGCACTAC	560	0.907988
GAATGGTTTTGGCCAGCACTACA	561	0.905404
AATGGTTTTGGCCAGCACTACAG	562	0.905404
ATGGTTTTGGCCAGCACTACAGC	563	0.906359
TGGTTTTGGCCAGCACTACAGCT	564	0.904449
GGTTTTGGCCAGCACTACAGCTA	565	0.904449
GTTTTGGCCAGCACTACAGCTAA	566	0.903831
AGCACTACAGCTAAGGCTATGGA	575	0.906584
GCACTACAGCTAAGGCTATGGAG	576	0.904224
CACTACAGCTAAGGCTATGGAGC	577	0.904224
ACTACAGCTAAGGCTATGGAGCA	578	0.907595
CTACAGCTAAGGCTATGGAGCAA	579	0.906696
TACAGCTAAGGCTATGGAGCAAA	580	0.907145
ACAGCTAAGGCTATGGAGCAAAT	581	0.909448
CAGCTAAGGCTATGGAGCAAATG	582	0.909224
AGCTAAGGCTATGGAGCAAATGG	583	0.909168
GCTAAGGCTATGGAGCAAATGGC	584	0.912089
CTAAGGCTATGGAGCAAATGGCT	585	0.910684
TAAGGCTATGGAGCAAATGGCTG	586	0.910235
AAGGCTATGGAGCAAATGGCTGG	587	0.912089
GCTAGTCAGGCCAGGCAGATGGT	644	0.904561
CTAGTCAGGCCAGGCAGATGGTG	645	0.900854
TAGTCAGGCCAGGCAGATGGTGC	646	0.900854
AGTCAGGCCAGGCAGATGGTGCA	647	0.901303
TCAGGCCAGGCAGATGGTGCAGG	649	0.900573
CAGGCCAGGCAGATGGTGCAGGC	650	0.901865
AGGCCAGGCAGATGGTGCAGGCA	651	0.901416
GGCCAGGCAGATGGTGCAGGCAA	652	0.901977
GCCAGGCAGATGGTGCAGGCAAT	653	0.905067
CCAGGCAGATGGTGCAGGCAATG	654	0.905516
CAGGCAGATGGTGCAGGCAATGA	655	0.905516
AGGCAGATGGTGCAGGCAATGAG	656	0.914279
GGCAGATGGTGCAGGCAATGAGA	657	0.906977
GCAGATGGTGCAGGCAATGAGAG	658	0.904674
CAGATGGTGCAGGCAATGAGAGC	659	0.915796
AGATGGTGCAGGCAATGAGAGCC	660	0.915459
GATGGTGCAGGCAATGAGAGCCA	661	0.91574
ATGGTGCAGGCAATGAGAGCCAT	662	0.918605
TGGTGCAGGCAATGAGAGCCATT	663	0.918155
GGTGCAGGCAATGAGAGCCATTG	664	0.918155
GTGCAGGCAATGAGAGCCATTGG	665	0.918155
TGCAGGCAATGAGAGCCATTGGG	666	0.907314
GCAGGCAATGAGAGCCATTGGGA	667	0.907314
CAGGCAATGAGAGCCATTGGGAC	668	0.911077
AGGCAATGAGAGCCATTGGGACT	669	0.9081
GGCAATGAGAGCCATTGGGACTC	670	0.907089
GCAATGAGAGCCATTGGGACTCA	671	0.908999
CAATGAGAGCCATTGGGACTCAT	672	0.907033
AATGAGAGCCATTGGGACTCATC	673	0.907145
ATGAGAGCCATTGGGACTCATCC	674	0.907707
TGAGAGCCATTGGGACTCATCCT	675	0.906022
GAGAGCCATTGGGACTCATCCTA	676	0.906022
AGAGCCATTGGGACTCATCCTAG	677	0.905123
GAGCCATTGGGACTCATCCTAGT	678	0.903325
AGCCATTGGGACTCATCCTAGTT	679	0.903213
GCCATTGGGACTCATCCTAGTTC	680	0.903775
CCATTGGGACTCATCCTAGTTCC	681	0.905011
CATTGGGACTCATCCTAGTTCCA	682	0.905292
ATTGGGACTCATCCTAGTTCCAG	683	0.939276
ATGGGGGTGCAGATGCAACGATT	758	0.919166
TGGGGGTGCAGATGCAACGATTC	759	0.919166
GGGGGTGCAGATGCAACGATTCA	760	0.919166
GGGGTGCAGATGCAACGATTCAA	761	0.918661
GGGTGCAGATGCAACGATTCAAG	762	0.905741
GGTGCAGATGCAACGATTCAAGT	763	0.905741
GCCGCGAATATCATTGGGATCTT	801	0.90018
CCGCGAATATCATTGGGATCTTG	802	0.901135
CGCGAATATCATTGGGATCTTGC	803	0.901528
GCGAATATCATTGGGATCTTGCA	804	0.906977
CGAATATCATTGGGATCTTGCAC	805	0.907089
GAATATCATTGGGATCTTGCACT	806	0.906977
AATATCATTGGGATCTTGCACTT	807	0.91265
ATATCATTGGGATCTTGCACTTG	808	0.912987
TATCATTGGGATCTTGCACTTGA	809	0.927424
ATCATTGGGATCTTGCACTTGAT	810	0.929558
TCATTGGGATCTTGCACTTGATA	811	0.928772
CATTGGGATCTTGCACTTGATAT	812	0.928323
ATTGGGATCTTGCACTTGATATT	813	0.929221
CCTGAGTCTATGAGGGAAGAATA	921	0.923941
	pos	coverage
ACCGAGGTCGAAACGTATGTTCTC	41	0.927986
CCGAGGTCGAAACGTATGTTCTCT	42	0.927929
CGAGGTCGAAACGTATGTTCTCTC	43	0.927986
GAGGTCGAAACGTATGTTCTCTCT	44	0.928266
AGGTCGAAACGTATGTTCTCTCTA	45	0.927592
GGTCGAAACGTATGTTCTCTCTAT	46	0.927592
GTCGAAACGTATGTTCTCTCTATC	47	0.926413
TCGAAACGTATGTTCTCTCTATCG	48	0.924391
CGAAACGTATGTTCTCTCTATCGT	49	0.924391
GAAACGTATGTTCTCTCTATCGTT	50	0.920964
AAACGTATGTTCTCTCTATCGTTC	51	0.920627
AACGTATGTTCTCTCTATCGTTCC	52	0.920627
ACGTATGTTCTCTCTATCGTTCCA	53	0.919616
CGTATGTTCTCTCTATCGTTCCAT	54	0.919672
GTATGTTCTCTCTATCGTTCCATC	55	0.919672
TATGTTCTCTCTATCGTTCCATCA	56	0.917987
ATGTTCTCTCTATCGTTCCATCAG	57	0.917987
TGTTCTCTCTATCGTTCCATCAGG	58	0.917987
GTTCTCTCTATCGTTCCATCAGGC	59	0.918548
TTCTCTCTATCGTTCCATCAGGCC	60	0.918548
TCTCTCTATCGTTCCATCAGGCCC	61	0.918548
CTCTCTATCGTTCCATCAGGCCCC	62	0.918605
TCTCTATCGTTCCATCAGGCCCCC	63	0.918605
CTCTATCGTTCCATCAGGCCCCCT	64	0.918605
TCTATCGTTCCATCAGGCCCCCTC	65	0.91911
CTATCGTTCCATCAGGCCCCCTCA	66	0.91911
TATCGTTCCATCAGGCCCCCTCAA	67	0.91911
ATCGTTCCATCAGGCCCCCTCAAA	68	0.919279
TCGTTCCATCAGGCCCCCTCAAAG	69	0.919953
CGTTCCATCAGGCCCCCTCAAAGC	70	0.919953
GTTCCATCAGGCCCCCTCAAAGCC	71	0.921189
TTCCATCAGGCCCCCTCAAAGCCG	72	0.923323
TCCATCAGGCCCCCTCAAAGCCGA	73	0.923323
CCATCAGGCCCCCTCAAAGCCGAG	74	0.931356
CATCAGGCCCCCTCAAAGCCGAGA	75	0.931805
ATCAGGCCCCCTCAAAGCCGAGAT	76	0.931805
TCAGGCCCCCTCAAAGCCGAGATC	77	0.978823
CAGGCCCCCTCAAAGCCGAGATCG	78	0.978879
AGGCCCCCTCAAAGCCGAGATCGC	79	0.978879
GGCCCCCTCAAAGCCGAGATCGCG	80	0.977531
GCCCCCTCAAAGCCGAGATCGCGC	81	0.977531
CCCCCTCAAAGCCGAGATCGCGCA	82	0.977587
CCCCTCAAAGCCGAGATCGCGCAG	83	0.977531
CCCTCAAAGCCGAGATCGCGCAGA	84	0.978486
CCTCAAAGCCGAGATCGCGCAGAG	85	0.978373
CTCAAAGCCGAGATCGCGCAGAGA	86	0.978092
TCAAAGCCGAGATCGCGCAGAGAC	87	0.977474
CAAAGCCGAGATCGCGCAGAGACT	88	0.977474
AAAGCCGAGATCGCGCAGAGACTT	89	0.923885
AAGCCGAGATCGCGCAGAGACTTG	90	0.923885
AGCCGAGATCGCGCAGAGACTTGA	91	0.923885
GCCGAGATCGCGCAGAGACTTGAA	92	0.921469
CCGAGATCGCGCAGAGACTTGAAG	93	0.921132
CGAGATCGCGCAGAGACTTGAAGA	94	0.921076
GAGATCGCGCAGAGACTTGAAGAT	95	0.921132
AGATCGCGCAGAGACTTGAAGATG	96	0.921132
GATCGCGCAGAGACTTGAAGATGT	97	0.921132
ATCGCGCAGAGACTTGAAGATGTC	98	0.903438
TCGCGCAGAGACTTGAAGATGTCT	99	0.903438
CGCGCAGAGACTTGAAGATGTCTT	100	0.903438
GCGCAGAGACTTGAAGATGTCTTT	101	0.903494
CGCAGAGACTTGAAGATGTCTTTG	102	0.903494
GCAGAGACTTGAAGATGTCTTTGC	103	0.903045
AAACACAGATCTTGAGGCTCTCAT	133	0.920739
AACACAGATCTTGAGGCTCTCATG	134	0.93085
ACACAGATCTTGAGGCTCTCATGG	135	0.930963
CACAGATCTTGAGGCTCTCATGGA	136	0.931412
ACAGATCTTGAGGCTCTCATGGAA	137	0.930738
CAGATCTTGAGGCTCTCATGGAAT	138	0.931749
AGATCTTGAGGCTCTCATGGAATG	139	0.931805
GATCTTGAGGCTCTCATGGAATGG	140	0.933771
TAAAGACAAGACCAATTCTGTCAC	165	0.922256
AAAGACAAGACCAATTCTGTCACC	166	0.9222
AAGACAAGACCAATTCTGTCACCT	167	0.922537
TGACTAAGGGGATTTTAGGGTTTG	192	0.910459
GACTAAGGGGATTTTAGGGTTTGT	193	0.910459
ACTAAGGGGATTTTAGGGTTTGTT	194	0.907707
CTAAGGGGATTTTAGGGTTTGTTT	195	0.907707
TAAGGGGATTTTAGGGTTTGTTTT	196	0.907707
AAGGGGATTTTAGGGTTTGTTTTC	197	0.908156
AGGGGATTTTAGGGTTTGTTTTCA	198	0.908156
GGGGATTTTAGGGTTTGTTTTCAC	199	0.908156
GGGATTTTAGGGTTTGTTTTCACG	200	0.911302
GGATTTTAGGGTTTGTTTTCACGC	201	0.911302
GATTTTAGGGTTTGTTTTCACGCT	202	0.911302
ATTTTAGGGTTTGTTTTCACGCTC	203	0.912032
TTTTAGGGTTTGTTTTCACGCTCA	204	0.912032
TTTAGGGTTTGTTTTCACGCTCAC	205	0.912032
TTAGGGTTTGTTTTCACGCTCACC	206	0.912089
TAGGGTTTGTTTTCACGCTCACCG	207	0.913493
AGGGTTTGTTTTCACGCTCACCGT	208	0.913493
GGGTTTGTTTTCACGCTCACCGTG	209	0.913886
GGTTTGTTTTCACGCTCACCGTGC	210	0.91383
GTTTGTTTTCACGCTCACCGTGCC	211	0.91383
TTTGTTTTCACGCTCACCGTGCCC	212	0.925907
TTGTTTTCACGCTCACCGTGCCCA	213	0.926132
TGTTTTCACGCTCACCGTGCCCAG	214	0.925851
GTTTTCACGCTCACCGTGCCCAGT	215	0.925739
TTTTCACGCTCACCGTGCCCAGTG	216	0.926076
TTTCACGCTCACCGTGCCCAGTGA	217	0.926076
TTCACGCTCACCGTGCCCAGTGAG	218	0.994046
TCACGCTCACCGTGCCCAGTGAGC	219	0.994046
CACGCTCACCGTGCCCAGTGAGCG	220	0.994046
GGACTGCAGCGTAGACGCTTTGTC	245	0.962364
GACTGCAGCGTAGACGCTTTGTCC	246	0.962364
ACTGCAGCGTAGACGCTTTGTCCA	247	0.962364
CTGCAGCGTAGACGCTTTGTCCAA	248	0.960847
TGCAGCGTAGACGCTTTGTCCAAA	249	0.960847
AAACTTAAGAGGGAGATAACGTTC	332	0.906415
AACTTAAGAGGGAGATAACGTTCC	333	0.905685
ACTTAAGAGGGAGATAACGTTCCA	334	0.905685
AGTTATTCTGCTGGTGCACTTGCC	380	0.914953
GTTATTCTGCTGGTGCACTTGCCA	381	0.914785
TTATTCTGCTGGTGCACTTGCCAG	382	0.914841
TATTCTGCTGGTGCACTTGCCAGT	383	0.903494
ATTCTGCTGGTGCACTTGCCAGTT	384	0.903494
TTCTGCTGGTGCACTTGCCAGTTG	385	0.903494
GCTGGTGCACTTGCCAGTTGCATG	389	0.904786
CTGGTGCACTTGCCAGTTGCATGG	390	0.95287
TGGTGCACTTGCCAGTTGCATGGG	391	0.95287
GGTGCACTTGCCAGTTGCATGGGC	392	0.946186
GTGCACTTGCCAGTTGCATGGGCC	393	0.94613
TGCACTTGCCAGTTGCATGGGCCT	394	0.94613
GCACTTGCCAGTTGCATGGGCCTC	395	0.946073
CACTTGCCAGTTGCATGGGCCTCA	396	0.94613
ACTTGCCAGTTGCATGGGCCTCAT	397	0.94613
CTTGCCAGTTGCATGGGCCTCATA	398	0.948096
TTGCCAGTTGCATGGGCCTCATAT	399	0.948096
TGCCAGTTGCATGGGCCTCATATA	400	0.948096
GCCAGTTGCATGGGCCTCATATAC	401	0.946748
CCAGTTGCATGGGCCTCATATACA	402	0.946972
CAGTTGCATGGGCCTCATATACAA	403	0.946691
AGTTGCATGGGCCTCATATACAAT	404	0.903325
GTTGCATGGGCCTCATATACAATA	405	0.903494
TTGCATGGGCCTCATATACAATAG	406	0.903606
ATGGGGGCTGTAACCACTGAAGTG	431	0.912987
TGGGGGCTGTAACCACTGAAGTGG	432	0.912987
GGGGGCTGTAACCACTGAAGTGGC	433	0.912987
GGGGCTGTAACCACTGAAGTGGCA	434	0.910403
GGGCTGTAACCACTGAAGTGGCAT	435	0.910291
GGCTGTAACCACTGAAGTGGCATT	436	0.910291
GCTGTAACCACTGAAGTGGCATTT	437	0.913661
CTGTAACCACTGAAGTGGCATTTG	438	0.914392
TGTAACCACTGAAGTGGCATTTGG	439	0.914392
GTAACCACTGAAGTGGCATTTGGC	440	0.914279
TAACCACTGAAGTGGCATTTGGCC	441	0.914729
AACCACTGAAGTGGCATTTGGCCT	442	0.914729
ACCACTGAAGTGGCATTTGGCCTG	443	0.916133
CCACTGAAGTGGCATTTGGCCTGG	444	0.914785
CACTGAAGTGGCATTTGGCCTGGT	445	0.914785
GAAGTGGCATTTGGCCTGGTGTGT	449	0.900067
CAGCACAGGTCTCATAGGCAGATG	500	0.904393
AGCACAGGTCTCATAGGCAGATGG	501	0.904
GCACAGGTCTCATAGGCAGATGGT	502	0.904
CACAGGTCTCATAGGCAGATGGTG	503	0.902258
ACAGGTCTCATAGGCAGATGGTGG	504	0.901359
CAGGTCTCATAGGCAGATGGTGGC	505	0.90091
AGGTCTCATAGGCAGATGGTGGCA	506	0.900067
GGTCTCATAGGCAGATGGTGGCAA	507	0.900292
GTCTCATAGGCAGATGGTGGCAAC	508	0.900461
TCTCATAGGCAGATGGTGGCAACA	509	0.901303
CTCATAGGCAGATGGTGGCAACAA	510	0.901303
TCATAGGCAGATGGTGGCAACAAC	511	0.901079
CATAGGCAGATGGTGGCAACAACC	512	0.906977
ATAGGCAGATGGTGGCAACAACCA	513	0.907258
TAGGCAGATGGTGGCAACAACCAA	514	0.907258
AGGCAGATGGTGGCAACAACCAAT	515	0.91001
GGCAGATGGTGGCAACAACCAATC	516	0.91001
GCAGATGGTGGCAACAACCAATCC	517	0.91001
CAGATGGTGGCAACAACCAATCCA	518	0.908044
AAACATGAGAACAGAATGGTTTTG	548	0.914729
AACATGAGAACAGAATGGTTTTGG	549	0.91456
ACATGAGAACAGAATGGTTTTGGC	550	0.916021
CATGAGAACAGAATGGTTTTGGCC	551	0.909729
ATGAGAACAGAATGGTTTTGGCCA	552	0.909729
TGAGAACAGAATGGTTTTGGCCAG	553	0.909729
GAGAACAGAATGGTTTTGGCCAGC	554	0.906584
AGAACAGAATGGTTTTGGCCAGCA	555	0.906584
GAACAGAATGGTTTTGGCCAGCAC	556	0.90619
AACAGAATGGTTTTGGCCAGCACT	557	0.907033
ACAGAATGGTTTTGGCCAGCACTA	558	0.907033
CAGAATGGTTTTGGCCAGCACTAC	559	0.906977
AGAATGGTTTTGGCCAGCACTACA	560	0.905292
GAATGGTTTTGGCCAGCACTACAG	561	0.905404
AATGGTTTTGGCCAGCACTACAGC	562	0.905404
ATGGTTTTGGCCAGCACTACAGCT	563	0.904449
TGGTTTTGGCCAGCACTACAGCTA	564	0.904449
GGTTTTGGCCAGCACTACAGCTAA	565	0.903831
AGCACTACAGCTAAGGCTATGGAG	575	0.904224
GCACTACAGCTAAGGCTATGGAGC	576	0.904224
CACTACAGCTAAGGCTATGGAGCA	577	0.904168
ACTACAGCTAAGGCTATGGAGCAA	578	0.906696
CTACAGCTAAGGCTATGGAGCAAA	579	0.906696
TACAGCTAAGGCTATGGAGCAAAT	580	0.907145
ACAGCTAAGGCTATGGAGCAAATG	581	0.909224
CAGCTAAGGCTATGGAGCAAATGG	582	0.909111
AGCTAAGGCTATGGAGCAAATGGC	583	0.909168
GCTAAGGCTATGGAGCAAATGGCT	584	0.910684
CTAAGGCTATGGAGCAAATGGCTG	585	0.910235
TAAGGCTATGGAGCAAATGGCTGG	586	0.910179
GCTAGTCAGGCCAGGCAGATGGTG	644	0.900854
CTAGTCAGGCCAGGCAGATGGTGC	645	0.900854
TAGTCAGGCCAGGCAGATGGTGCA	646	0.900854
TCAGGCCAGGCAGATGGTGCAGGC	649	0.900404
CAGGCCAGGCAGATGGTGCAGGCA	650	0.90091
AGGCCAGGCAGATGGTGCAGGCAA	651	0.901416
[truncated: 2,530 more rows]
