# Supplementary material for: A Susceptible Cell‐Selective Delivery (SCSD) of mRNA‐Encoded Cas13d Against Influenza Infection
Source: Adv Sci (Weinh). 2025 Jan 10;12(9):2414651. doi: 10.1002/advs.202414651 (PMC11884569; doi:10.1002/advs.202414651)
Supplement: Supplementary file 2 — Supporting Data Files [file ADVS-12-2414651-s001.zip › PD-Data File 3.xlsx]

## Sheet: PA
H1	pos	coverage
TATGGGATTCCTTTCGTCAGTCC	585	0.905113
ATGGGATTCCTTTCGTCAGTCCG	586	0.905226
TGGGATTCCTTTCGTCAGTCCGA	587	0.915089
TGATTAATGATCCCTGGGTTTTG	2154	0.954087
GATTAATGATCCCTGGGTTTTGC	2155	0.953747
ATTAATGATCCCTGGGTTTTGCT	2156	0.957488
TTAATGATCCCTGGGTTTTGCTT	2157	0.910328
TAATGATCCCTGGGTTTTGCTTA	2158	0.910328
AATGATCCCTGGGTTTTGCTTAA	2159	0.910441
GATCCCTGGGTTTTGCTTAATGC	2162	0.916789
AATGCATCTTGGTTCAACTCCTT	2180	0.902505
ATGCATCTTGGTTCAACTCCTTC	2181	0.902505
TGCATCTTGGTTCAACTCCTTCC	2182	0.901145
GCATCTTGGTTCAACTCCTTCCT	2183	0.909761
	pos	coverage
AAAGGCAATGAAAGAATATGG	79	0.910101
TATGGGATTCCTTTCGTCAGT	585	0.913389
ATGGGATTCCTTTCGTCAGTC	586	0.913502
TGGGATTCCTTTCGTCAGTCC	587	0.915089
GGGATTCCTTTCGTCAGTCCG	588	0.915202
GGATTCCTTTCGTCAGTCCGA	589	0.915202
ATTGTTCAGGCACTTAGGGAC	2075	0.900011
TTGTTCAGGCACTTAGGGACA	2076	0.902279
TGTTCAGGCACTTAGGGACAA	2077	0.902052
TGATTAATGATCCCTGGGTTT	2154	0.954767
GATTAATGATCCCTGGGTTTT	2155	0.954767
ATTAATGATCCCTGGGTTTTG	2156	0.957828
TTAATGATCCCTGGGTTTTGC	2157	0.957941
TAATGATCCCTGGGTTTTGCT	2158	0.957941
AATGATCCCTGGGTTTTGCTT	2159	0.910781
ATGATCCCTGGGTTTTGCTTA	2160	0.910781
TGATCCCTGGGTTTTGCTTAA	2161	0.911121
GATCCCTGGGTTTTGCTTAAT	2162	0.917016
ATCCCTGGGTTTTGCTTAATG	2163	0.91713
TCCCTGGGTTTTGCTTAATGC	2164	0.916903
AATGCATCTTGGTTCAACTCC	2180	0.932207
ATGCATCTTGGTTCAACTCCT	2181	0.902505
TGCATCTTGGTTCAACTCCTT	2182	0.902732
GCATCTTGGTTCAACTCCTTC	2183	0.911461
CATCTTGGTTCAACTCCTTCC	2184	0.909874
ATCTTGGTTCAACTCCTTCCT	2185	0.909988
	pos	coverage
TATGGGATTCCTTTCGTCAGTC	585	0.913389
ATGGGATTCCTTTCGTCAGTCC	586	0.905226
TGGGATTCCTTTCGTCAGTCCG	587	0.915089
GGGATTCCTTTCGTCAGTCCGA	588	0.915202
TTGTTCAGGCACTTAGGGACAA	2076	0.901712
TGATTAATGATCCCTGGGTTTT	2154	0.954767
GATTAATGATCCCTGGGTTTTG	2155	0.954087
ATTAATGATCCCTGGGTTTTGC	2156	0.957488
TTAATGATCCCTGGGTTTTGCT	2157	0.957941
TAATGATCCCTGGGTTTTGCTT	2158	0.910328
AATGATCCCTGGGTTTTGCTTA	2159	0.910781
ATGATCCCTGGGTTTTGCTTAA	2160	0.910441
GATCCCTGGGTTTTGCTTAATG	2162	0.917016
ATCCCTGGGTTTTGCTTAATGC	2163	0.916903
AATGCATCTTGGTTCAACTCCT	2180	0.902505
ATGCATCTTGGTTCAACTCCTT	2181	0.902505
TGCATCTTGGTTCAACTCCTTC	2182	0.902732
GCATCTTGGTTCAACTCCTTCC	2183	0.909874
CATCTTGGTTCAACTCCTTCCT	2184	0.909761
	pos	coverage
TATGGGATTCCTTTCGTCAGTCCG	585	0.905113
ATGGGATTCCTTTCGTCAGTCCGA	586	0.905226
TGATTAATGATCCCTGGGTTTTGC	2154	0.953747
GATTAATGATCCCTGGGTTTTGCT	2155	0.953747
ATTAATGATCCCTGGGTTTTGCTT	2156	0.909874
TTAATGATCCCTGGGTTTTGCTTA	2157	0.910328
TAATGATCCCTGGGTTTTGCTTAA	2158	0.909988
AATGCATCTTGGTTCAACTCCTTC	2180	0.902505
ATGCATCTTGGTTCAACTCCTTCC	2181	0.900918
TGCATCTTGGTTCAACTCCTTCCT	2182	0.901032
	pos	coverage
TATGGGATTCCTTTCGTCAGTCCGA	585	0.905113
TGATTAATGATCCCTGGGTTTTGCT	2154	0.953747
GATTAATGATCCCTGGGTTTTGCTT	2155	0.906133
ATTAATGATCCCTGGGTTTTGCTTA	2156	0.909874
TTAATGATCCCTGGGTTTTGCTTAA	2157	0.909988
AATGCATCTTGGTTCAACTCCTTCC	2180	0.900918
ATGCATCTTGGTTCAACTCCTTCCT	2181	0.900805
	pos	coverage
TGATTAATGATCCCTGGGTTTTGCTT	2154	0.906133
GATTAATGATCCCTGGGTTTTGCTTA	2155	0.906133
ATTAATGATCCCTGGGTTTTGCTTAA	2156	0.909534
AATGCATCTTGGTTCAACTCCTTCCT	2180	0.900805
	pos	coverage
TGATTAATGATCCCTGGGTTTTGCTTA	2154	0.906133
GATTAATGATCCCTGGGTTTTGCTTAA	2155	0.905793
	pos	coverage
TGATTAATGATCCCTGGGTTTTGCTTAA	2154	0.905793
H3
	pos	coverage
CCGATGATTGTCGAACTTGCAGA	54	0.903167
CGATGATTGTCGAACTTGCAGAA	55	0.902563
GATGATTGTCGAACTTGCAGAAA	56	0.902563
AACAAATTTGCAGCAATATGCAC	120	0.906734
TTGGAGGTGTGTTTCATGTATTC	147	0.903349
TGGAGGTGTGTTTCATGTATTCA	148	0.903046
GGAGGTGTGTTTCATGTATTCAG	149	0.903046
GAGGTGTGTTTCATGTATTCAGA	150	0.904497
AGGTGTGTTTCATGTATTCAGAT	151	0.902019
GGTGTGTTTCATGTATTCAGATT	152	0.901777
GTGTGTTTCATGTATTCAGATTT	153	0.906613
TGTGTTTCATGTATTCAGATTTC	154	0.903832
GTGTTTCATGTATTCAGATTTCC	155	0.903953
TGTTTCATGTATTCAGATTTCCA	156	0.907519
GTTTCATGTATTCAGATTTCCAT	157	0.904074
TTTCATGTATTCAGATTTCCATT	158	0.904074
TTCATGTATTCAGATTTCCATTT	159	0.906915
TCATGTATTCAGATTTCCATTTC	160	0.905948
CATGTATTCAGATTTCCATTTCA	161	0.905766
ATGTATTCAGATTTCCATTTCAT	162	0.905948
TGTATTCAGATTTCCATTTCATC	163	0.901656
GTATTCAGATTTCCATTTCATCA	164	0.901173
TATTCAGATTTCCATTTCATCAA	165	0.901052
ATTCAGATTTCCATTTCATCAAT	166	0.900024
TTCAGATTTCCATTTCATCAATG	167	0.901052
TCAGATTTCCATTTCATCAATGA	168	0.910542
CAGATTTCCATTTCATCAATGAA	169	0.90758
AGATTTCCATTTCATCAATGAAC	170	0.902261
GATTTCCATTTCATCAATGAACA	171	0.902563
ATTTCCATTTCATCAATGAACAA	172	0.901052
TTTCCATTTCATCAATGAACAAG	173	0.90075
TTCCATTTCATCAATGAACAAGG	174	0.903167
TCCATTTCATCAATGAACAAGGC	175	0.900326
CATTTCATCAATGAACAAGGCGA	177	0.90075
TTCATCAATGAACAAGGCGAATC	180	0.901898
TCATCAATGAACAAGGCGAATCA	181	0.901596
CATCAATGAACAAGGCGAATCAA	182	0.900568
ATCAATGAACAAGGCGAATCAAT	183	0.900991
TCAATGAACAAGGCGAATCAATA	184	0.900447
CACAGATTTGAAATAATCGAGGG	243	0.909877
ACAGATTTGAAATAATCGAGGGG	244	0.900568
CAGATTTGAAATAATCGAGGGGA	245	0.900568
AGATTTGAAATAATCGAGGGGAG	246	0.902563
TAGTAAACAGTATCTGCAACACT	322	0.912174
AGTAAACAGTATCTGCAACACTA	323	0.912113
GTAAACAGTATCTGCAACACTAC	324	0.91308
TAAACAGTATCTGCAACACTACT	325	0.910844
AAACAGTATCTGCAACACTACTG	326	0.90903
AACAGTATCTGCAACACTACTGG	327	0.910058
ACAGTATCTGCAACACTACTGGA	328	0.907157
CAGTATCTGCAACACTACTGGAG	329	0.906129
AGTATCTGCAACACTACTGGAGC	330	0.90631
GTATCTGCAACACTACTGGAGCT	331	0.903711
TATCTGCAACACTACTGGAGCTG	332	0.901233
AACACACACATTCACATTTTTTC	477	0.90214
ACACACACATTCACATTTTTTCA	478	0.9022
CACACACATTCACATTTTTTCAT	479	0.904316
ACACACATTCACATTTTTTCATT	480	0.91846
CACACATTCACATTTTTTCATTC	481	0.917372
ACACATTCACATTTTTTCATTCA	482	0.917009
CACATTCACATTTTTTCATTCAC	483	0.91713
ACATTCACATTTTTTCATTCACT	484	0.908305
CATTCACATTTTTTCATTCACTG	485	0.908184
ATTCACATTTTTTCATTCACTGG	486	0.90897
CACATTTTTTCATTCACTGGGGA	489	0.903651
ACATTTTTTCATTCACTGGGGAG	490	0.900568
CATTTTTTCATTCACTGGGGAGG	491	0.900568
ATTTTTTCATTCACTGGGGAGGA	492	0.90353
TTTACCATAAGACAAGAAATGGC	579	0.911509
TTACCATAAGACAAGAAATGGCC	580	0.907157
TACCATAAGACAAGAAATGGCCA	581	0.907096
ACCATAAGACAAGAAATGGCCAA	582	0.909998
CCATAAGACAAGAAATGGCCAAC	583	0.906975
CATAAGACAAGAAATGGCCAACA	584	0.907519
ATAAGACAAGAAATGGCCAACAG	585	0.908849
TAAGACAAGAAATGGCCAACAGA	586	0.905948
AAGACAAGAAATGGCCAACAGAG	587	0.905766
AGACAAGAAATGGCCAACAGAGG	588	0.905948
GACAAGAAATGGCCAACAGAGGC	589	0.90492
ACAAGAAATGGCCAACAGAGGCC	590	0.904799
CAAGAAATGGCCAACAGAGGCCT	591	0.906854
AAGAAATGGCCAACAGAGGCCTC	592	0.905766
AGAAATGGCCAACAGAGGCCTCT	593	0.905766
GAAATGGCCAACAGAGGCCTCTG	594	0.906492
AAATGGCCAACAGAGGCCTCTGG	595	0.906492
AATGGCCAACAGAGGCCTCTGGG	596	0.906492
ATGGCCAACAGAGGCCTCTGGGA	597	0.90758
TGGCCAACAGAGGCCTCTGGGAT	598	0.906673
GGCCAACAGAGGCCTCTGGGATT	599	0.906069
GCCAACAGAGGCCTCTGGGATTC	600	0.905948
CCAACAGAGGCCTCTGGGATTCC	601	0.903349
CAACAGAGGCCTCTGGGATTCCT	602	0.903349
AACAGAGGCCTCTGGGATTCCTT	603	0.909816
ACAGAGGCCTCTGGGATTCCTTT	604	0.909454
CAGAGGCCTCTGGGATTCCTTTC	605	0.909816
AGAGGCCTCTGGGATTCCTTTCG	606	0.914229
GAGGCCTCTGGGATTCCTTTCGT	607	0.913806
AGGCCTCTGGGATTCCTTTCGTC	608	0.914168
GGCCTCTGGGATTCCTTTCGTCA	609	0.917372
TCCGAAAGAGGCGAAGAAACAAT	633	0.91846
CCGAAAGAGGCGAAGAAACAATT	634	0.917916
CGAAAGAGGCGAAGAAACAATTG	635	0.917855
GAAAGAGGCGAAGAAACAATTGA	636	0.919487
AAAGAGGCGAAGAAACAATTGAA	637	0.919125
AAGAGGCGAAGAAACAATTGAAG	638	0.919125
AGAGGCGAAGAAACAATTGAAGA	639	0.92251
GAGGCGAAGAAACAATTGAAGAA	640	0.920878
AGGCGAAGAAACAATTGAAGAAA	641	0.920999
ATGCGCAGGCTTGCCGACCAAAG	684	0.944572
TGCGCAGGCTTGCCGACCAAAGT	685	0.941429
GCGCAGGCTTGCCGACCAAAGTC	686	0.941368
CGCAGGCTTGCCGACCAAAGTCT	687	0.943242
GCAGGCTTGCCGACCAAAGTCTC	688	0.942456
CAGGCTTGCCGACCAAAGTCTCC	689	0.94288
AGGCTTGCCGACCAAAGTCTCCC	690	0.949105
GGCTTGCCGACCAAAGTCTCCCA	691	0.948078
GCTTGCCGACCAAAGTCTCCCAC	692	0.950798
CTTGCCGACCAAAGTCTCCCACC	693	0.95104
TTGCCGACCAAAGTCTCCCACCG	694	0.948864
TGCCGACCAAAGTCTCCCACCGA	695	0.948199
GCCGACCAAAGTCTCCCACCGAA	696	0.950133
CCGACCAAAGTCTCCCACCGAAC	697	0.949105
CGACCAAAGTCTCCCACCGAACT	698	0.949105
GACCAAAGTCTCCCACCGAACTT	699	0.954243
ACCAAAGTCTCCCACCGAACTTC	700	0.977091
CCAAAGTCTCCCACCGAACTTCT	701	0.976668
CAAAGTCTCCCACCGAACTTCTC	702	0.97963
AAAGTCTCCCACCGAACTTCTCC	703	0.979267
AAGTCTCCCACCGAACTTCTCCT	704	0.919125
AGTCTCCCACCGAACTTCTCCTG	705	0.919246
GTCTCCCACCGAACTTCTCCTGC	706	0.919246
TCTCCCACCGAACTTCTCCTGCC	707	0.918218
CTCCCACCGAACTTCTCCTGCCT	708	0.919729
TCCCACCGAACTTCTCCTGCCTT	709	0.919669
CCCACCGAACTTCTCCTGCCTTG	710	0.919246
CCACCGAACTTCTCCTGCCTTGA	711	0.919306
CACCGAACTTCTCCTGCCTTGAG	712	0.916888
ACCGAACTTCTCCTGCCTTGAGA	713	0.916888
CCGAACTTCTCCTGCCTTGAGAA	714	0.916465
CGAACTTCTCCTGCCTTGAGAAT	715	0.913926
GAACTTCTCCTGCCTTGAGAATT	716	0.913926
AACTTCTCCTGCCTTGAGAATTT	717	0.914108
ACTTCTCCTGCCTTGAGAATTTT	718	0.914471
CTTCTCCTGCCTTGAGAATTTTA	719	0.915075
TTCTCCTGCCTTGAGAATTTTAG	720	0.915861
TCTCCTGCCTTGAGAATTTTAGA	721	0.915377
CTCCTGCCTTGAGAATTTTAGAG	722	0.914954
TCCTGCCTTGAGAATTTTAGAGC	723	0.914954
CCTGCCTTGAGAATTTTAGAGCC	724	0.913685
CTGCCTTGAGAATTTTAGAGCCT	725	0.913866
TGCCTTGAGAATTTTAGAGCCTA	726	0.914289
GCCTTGAGAATTTTAGAGCCTAT	727	0.91435
CCTTGAGAATTTTAGAGCCTATG	728	0.91435
CTTGAGAATTTTAGAGCCTATGT	729	0.91441
TTGAGAATTTTAGAGCCTATGTG	730	0.914894
TGAGAATTTTAGAGCCTATGTGG	731	0.914833
GAGAATTTTAGAGCCTATGTGGA	732	0.914954
AGAATTTTAGAGCCTATGTGGAT	733	0.912899
GAATTTTAGAGCCTATGTGGATG	734	0.909635
AATTTTAGAGCCTATGTGGATGG	735	0.911932
ATTTTAGAGCCTATGTGGATGGA	736	0.911327
TTTTAGAGCCTATGTGGATGGAT	737	0.912536
TTTAGAGCCTATGTGGATGGATT	738	0.937802
TTAGAGCCTATGTGGATGGATTC	739	0.93478
TAGAGCCTATGTGGATGGATTCG	740	0.932
AGAGCCTATGTGGATGGATTCGA	741	0.932483
GAGCCTATGTGGATGGATTCGAA	742	0.93073
AGCCTATGTGGATGGATTCGAAC	743	0.930609
GCCTATGTGGATGGATTCGAACC	744	0.930972
CCTATGTGGATGGATTCGAACCG	745	0.925774
CTATGTGGATGGATTCGAACCGA	746	0.925774
TATGTGGATGGATTCGAACCGAA	747	0.927406
ATGTGGATGGATTCGAACCGAAC	748	0.925411
TGTGGATGGATTCGAACCGAACG	749	0.92529
GTGGATGGATTCGAACCGAACGG	750	0.92529
TGGATGGATTCGAACCGAACGGC	751	0.921663
GGATGGATTCGAACCGAACGGCT	752	0.921301
GATGGATTCGAACCGAACGGCTG	753	0.926076
ATGGATTCGAACCGAACGGCTGC	754	0.925955
TGGATTCGAACCGAACGGCTGCA	755	0.925895
GGATTCGAACCGAACGGCTGCAT	756	0.928433
GATTCGAACCGAACGGCTGCATT	757	0.931697
ATTCGAACCGAACGGCTGCATTG	758	0.931697
TTCGAACCGAACGGCTGCATTGA	759	0.932
TCGAACCGAACGGCTGCATTGAG	760	0.928131
CGAACCGAACGGCTGCATTGAGG	761	0.927889
GAACCGAACGGCTGCATTGAGGG	762	0.929703
AACCGAACGGCTGCATTGAGGGC	763	0.932241
ACCGAACGGCTGCATTGAGGGCA	764	0.932302
CCGAACGGCTGCATTGAGGGCAA	765	0.935203
CGAACGGCTGCATTGAGGGCAAG	766	0.93212
GAACGGCTGCATTGAGGGCAAGC	767	0.932241
AACGGCTGCATTGAGGGCAAGCT	768	0.968387
ACGGCTGCATTGAGGGCAAGCTT	769	0.966272
CGGCTGCATTGAGGGCAAGCTTT	770	0.966816
GGCTGCATTGAGGGCAAGCTTTC	771	0.975338
GCTGCATTGAGGGCAAGCTTTCT	772	0.972558
CTGCATTGAGGGCAAGCTTTCTC	773	0.972558
TGCATTGAGGGCAAGCTTTCTCA	774	0.97685
GCATTGAGGGCAAGCTTTCTCAA	775	0.973586
CATTGAGGGCAAGCTTTCTCAAA	776	0.97685
ATTGAGGGCAAGCTTTCTCAAAT	777	0.977333
TTGAGGGCAAGCTTTCTCAAATG	778	0.977394
TGAGGGCAAGCTTTCTCAAATGT	779	0.976487
GAGGGCAAGCTTTCTCAAATGTC	780	0.976306
AAAGAAGTGAATGCCCAAATTGA	804	0.910542
AAGAAGTGAATGCCCAAATTGAA	805	0.910179
AGAAGTGAATGCCCAAATTGAAC	806	0.910602
GAAGTGAATGCCCAAATTGAACC	807	0.910723
AAGTGAATGCCCAAATTGAACCT	808	0.906975
AGTGAATGCCCAAATTGAACCTT	809	0.907398
GTGAATGCCCAAATTGAACCTTT	810	0.908366
TGAATGCCCAAATTGAACCTTTT	811	0.906975
GAAGGAGAAGGGATCCCATTATA	945	0.90619
AAGGAGAAGGGATCCCATTATAT	946	0.905222
AGGAGAAGGGATCCCATTATATG	947	0.905222
GGAGAAGGGATCCCATTATATGA	948	0.906915
GAGAAGGGATCCCATTATATGAT	949	0.906734
AGAAGGGATCCCATTATATGATG	950	0.906673
GAAGGGATCCCATTATATGATGC	951	0.908728
AAACATTCTTTGGATGGAAAGAA	988	0.912597
AACATTCTTTGGATGGAAAGAAC	989	0.913322
ACATTCTTTGGATGGAAAGAACC	990	0.915438
CATTCTTTGGATGGAAAGAACCT	991	0.91435
ATTCTTTGGATGGAAAGAACCTT	992	0.912174
AAACATGGCACCAGAGAAGGTAG	1169	0.908184
AACATGGCACCAGAGAAGGTAGA	1170	0.908547
CATGGCACCAGAGAAGGTAGACT	1172	0.900266
ATGGCACCAGAGAAGGTAGACTT	1173	0.900689
TGGCACCAGAGAAGGTAGACTTT	1174	0.90081
GGCACCAGAGAAGGTAGACTTTG	1175	0.901052
GCACCAGAGAAGGTAGACTTTGA	1176	0.901354
TTCAACAAGGCCTGTGAGCTAAC	1284	0.911025
TCAACAAGGCCTGTGAGCTAACT	1285	0.909091
CAACAAGGCCTGTGAGCTAACTG	1286	0.908547
AACAAGGCCTGTGAGCTAACTGA	1287	0.909454
ACAAGGCCTGTGAGCTAACTGAT	1288	0.907701
CAAGGCCTGTGAGCTAACTGATT	1289	0.90764
AAGGCCTGTGAGCTAACTGATTC	1290	0.908789
GTAGCCCCAATTGAACACATTGC	1347	0.9022
TAGCCCCAATTGAACACATTGCA	1348	0.908607
AGCCCCAATTGAACACATTGCAA	1349	0.908789
GCCCCAATTGAACACATTGCAAG	1350	0.91308
TACATAATGAAAGGGGTATACAT	1425	0.901475
ATAATGAAAGGGGTATACATTAA	1428	0.903711
CCCATGATAAGCAAGTGCAGAAC	1503	0.908728
CCATGATAAGCAAGTGCAGAACT	1504	0.905464
CATGATAAGCAAGTGCAGAACTA	1505	0.905464
ATGATAAGCAAGTGCAGAACTAA	1506	0.906854
TGATAAGCAAGTGCAGAACTAAA	1507	0.905585
GATAAGCAAGTGCAGAACTAAAG	1508	0.905585
ATAAGCAAGTGCAGAACTAAAGA	1509	0.905525
AAGTGCAGAACTAAAGAGGGAAG	1515	0.90081
TGCAGAACTAAAGAGGGAAGGCG	1518	0.901173
GCAGAACTAAAGAGGGAAGGCGA	1519	0.900024
CAGAACTAAAGAGGGAAGGCGAA	1520	0.900024
AGAACTAAAGAGGGAAGGCGAAA	1521	0.901052
AAACCAATTTATATGGATTCATC	1543	0.907942
AACCAATTTATATGGATTCATCA	1544	0.908245
ACCAATTTATATGGATTCATCAT	1545	0.908607
CCAATTTATATGGATTCATCATA	1546	0.908063
CAATTTATATGGATTCATCATAA	1547	0.908305
AATTTATATGGATTCATCATAAA	1548	0.909998
ATTTATATGGATTCATCATAAAG	1549	0.907701
TTTATATGGATTCATCATAAAGG	1550	0.907882
TTATATGGATTCATCATAAAGGG	1551	0.909151
TATATGGATTCATCATAAAGGGA	1552	0.905343
ATATGGATTCATCATAAAGGGAA	1553	0.905343
TATGGATTCATCATAAAGGGAAG	1554	0.908003
ATGGATTCATCATAAAGGGAAGA	1555	0.906431
TGGATTCATCATAAAGGGAAGAT	1556	0.906431
GGATTCATCATAAAGGGAAGATC	1557	0.908063
CATAAATGGGAGAAATATTGTGT	1656	0.905525
ATGTTCTTGTATGTGAGGACAAA	1734	0.908728
TGTTCTTGTATGTGAGGACAAAC	1735	0.903409
GTTCTTGTATGTGAGGACAAACG	1736	0.903409
TTCTTGTATGTGAGGACAAACGG	1737	0.904981
TCTTGTATGTGAGGACAAACGGA	1738	0.902623
CTTGTATGTGAGGACAAACGGAA	1739	0.902502
TTGTATGTGAGGACAAACGGAAC	1740	0.903409
TGTATGTGAGGACAAACGGAACA	1741	0.904618
GTATGTGAGGACAAACGGAACAT	1742	0.904618
TATGTGAGGACAAACGGAACATC	1743	0.906492
ATGTGAGGACAAACGGAACATCA	1744	0.905827
TGTGAGGACAAACGGAACATCAA	1745	0.905827
GTGAGGACAAACGGAACATCAAA	1746	0.906854
AAATGAAATGGGGAATGGAGATG	1774	0.916344
AATGAAATGGGGAATGGAGATGA	1775	0.916344
ATGAAATGGGGAATGGAGATGAG	1776	0.917311
TGAAATGGGGAATGGAGATGAGA	1777	0.914168
GAAATGGGGAATGGAGATGAGAC	1778	0.914108
AAATGGGGAATGGAGATGAGACG	1779	0.913443
AATGGGGAATGGAGATGAGACGT	1780	0.910421
ATGGGGAATGGAGATGAGACGTT	1781	0.910662
TGGGGAATGGAGATGAGACGTTG	1782	0.912899
GGGGAATGGAGATGAGACGTTGC	1783	0.910965
GGGAATGGAGATGAGACGTTGCC	1784	0.910965
GGAATGGAGATGAGACGTTGCCT	1785	0.910965
GAATGGAGATGAGACGTTGCCTC	1786	0.90897
AATGGAGATGAGACGTTGCCTCC	1787	0.90903
ATGGAGATGAGACGTTGCCTCCT	1788	0.912113
TGGAGATGAGACGTTGCCTCCTT	1789	0.911509
GGAGATGAGACGTTGCCTCCTTC	1790	0.911509
GAGATGAGACGTTGCCTCCTTCA	1791	0.91169
AGATGAGACGTTGCCTCCTTCAG	1792	0.90764
GATGAGACGTTGCCTCCTTCAGT	1793	0.907519
ATGAGACGTTGCCTCCTTCAGTC	1794	0.909151
TGAGACGTTGCCTCCTTCAGTCA	1795	0.906492
GAGACGTTGCCTCCTTCAGTCAC	1796	0.906371
AGACGTTGCCTCCTTCAGTCACT	1797	0.906673
GACGTTGCCTCCTTCAGTCACTC	1798	0.905283
ACGTTGCCTCCTTCAGTCACTCC	1799	0.905283
CGTTGCCTCCTTCAGTCACTCCA	1800	0.907701
GTTGCCTCCTTCAGTCACTCCAG	1801	0.905404
TTGCCTCCTTCAGTCACTCCAGC	1802	0.906129
TGCCTCCTTCAGTCACTCCAGCA	1803	0.909091
GCCTCCTTCAGTCACTCCAGCAG	1804	0.90619
CCTCCTTCAGTCACTCCAGCAGA	1805	0.90619
CTCCTTCAGTCACTCCAGCAGAT	1806	0.908245
AGACATGACCAAAGAGTTTTTTG	1868	0.902805
GACATGACCAAAGAGTTTTTTGA	1869	0.913201
ACATGACCAAAGAGTTTTTTGAG	1870	0.909514
CATGACCAAAGAGTTTTTTGAGA	1871	0.908184
ATGACCAAAGAGTTTTTTGAGAA	1872	0.907882
TGACCAAAGAGTTTTTTGAGAAT	1873	0.904739
GACCAAAGAGTTTTTTGAGAATA	1874	0.90486
ACCAAAGAGTTTTTTGAGAATAA	1875	0.904799
CCAAAGAGTTTTTTGAGAATAAA	1876	0.904134
CAAAGAGTTTTTTGAGAATAAAT	1877	0.902865
AAAGAGTTTTTTGAGAATAAATC	1878	0.904074
AAGAGTTTTTTGAGAATAAATCA	1879	0.903288
AGAGTTTTTTGAGAATAAATCAG	1880	0.903409
GAGTTTTTTGAGAATAAATCAGA	1881	0.905525
AGTTTTTTGAGAATAAATCAGAA	1882	0.904799
GTTTTTTGAGAATAAATCAGAAG	1883	0.901294
TTTTTTGAGAATAAATCAGAAGC	1884	0.901898
TTTTGAGAATAAATCAGAAGCAT	1886	0.900024
TTTGAGAATAAATCAGAAGCATG	1887	0.902744
TTGAGAATAAATCAGAAGCATGG	1888	0.902744
TGAGAATAAATCAGAAGCATGGC	1889	0.902744
GAGAATAAATCAGAAGCATGGCC	1890	0.902805
AGAATAAATCAGAAGCATGGCCC	1891	0.901777
GAATAAATCAGAAGCATGGCCCA	1892	0.901838
AATAAATCAGAAGCATGGCCCAT	1893	0.905343
ATAAATCAGAAGCATGGCCCATT	1894	0.906371
TAAATCAGAAGCATGGCCCATTG	1895	0.907519
AAATCAGAAGCATGGCCCATTGG	1896	0.910904
TATGCATCACCACAATTGGAAGG	2001	0.909333
AAACTGCTCCTTATTGTTCAGGC	2043	0.905343
AACTGCTCCTTATTGTTCAGGCT	2044	0.903349
ACTGCTCCTTATTGTTCAGGCTC	2045	0.903409
CTGCTCCTTATTGTTCAGGCTCT	2046	0.904074
TGCTCCTTATTGTTCAGGCTCTT	2047	0.911327
GCTCCTTATTGTTCAGGCTCTTA	2048	0.911569
CTCCTTATTGTTCAGGCTCTTAG	2049	0.913141
TCCTTATTGTTCAGGCTCTTAGG	2050	0.91163
CCTTATTGTTCAGGCTCTTAGGG	2051	0.91163
CTTATTGTTCAGGCTCTTAGGGA	2052	0.913745
TTATTGTTCAGGCTCTTAGGGAC	2053	0.912536
TATTGTTCAGGCTCTTAGGGACA	2054	0.912415
ATTGTTCAGGCTCTTAGGGACAA	2055	0.912294
TTGTTCAGGCTCTTAGGGACAAA	2056	0.908486
TGTTCAGGCTCTTAGGGACAAAC	2057	0.908547
GTTCAGGCTCTTAGGGACAAACT	2058	0.90891
TTCAGGCTCTTAGGGACAAACTC	2059	0.902986
TCAGGCTCTTAGGGACAAACTCG	2060	0.902805
CAGGCTCTTAGGGACAAACTCGA	2061	0.904618
AGGCTCTTAGGGACAAACTCGAA	2062	0.901717
GGCTCTTAGGGACAAACTCGAAC	2063	0.901717
GCTCTTAGGGACAAACTCGAACC	2064	0.902321
CTCTTAGGGACAAACTCGAACCT	2065	0.900447
TCTTAGGGACAAACTCGAACCTG	2066	0.900447
CTTAGGGACAAACTCGAACCTGG	2067	0.902502
TTTGATCTTGGGGGGCTATATGA	2094	0.912778
TTGATCTTGGGGGGCTATATGAA	2095	0.912294
TGATCTTGGGGGGCTATATGAAG	2096	0.912174
GATCTTGGGGGGCTATATGAAGC	2097	0.932423
ATCTTGGGGGGCTATATGAAGCA	2098	0.932362
TCTTGGGGGGCTATATGAAGCAA	2099	0.932181
CTTGGGGGGCTATATGAAGCAAT	2100	0.932967
TTGGGGGGCTATATGAAGCAATT	2101	0.9022
TGGGGGGCTATATGAAGCAATTG	2102	0.9022
GGGGGGCTATATGAAGCAATTGA	2103	0.905102
GGGGGCTATATGAAGCAATTGAG	2104	0.906431
GGGGCTATATGAAGCAATTGAGG	2105	0.908124
GGGCTATATGAAGCAATTGAGGA	2106	0.930609
GGCTATATGAAGCAATTGAGGAG	2107	0.929703
GCTATATGAAGCAATTGAGGAGT	2108	0.929703
CTATATGAAGCAATTGAGGAGTG	2109	0.93206
TATATGAAGCAATTGAGGAGTGC	2110	0.932785
ATATGAAGCAATTGAGGAGTGCC	2111	0.932483
TATGAAGCAATTGAGGAGTGCCT	2112	0.93345
ATGAAGCAATTGAGGAGTGCCTG	2113	0.932423
TGAAGCAATTGAGGAGTGCCTGA	2114	0.932423
GAAGCAATTGAGGAGTGCCTGAT	2115	0.937984
AAGCAATTGAGGAGTGCCTGATT	2116	0.938044
AGCAATTGAGGAGTGCCTGATTA	2117	0.938648
GCAATTGAGGAGTGCCTGATTAA	2118	0.940885
CAATTGAGGAGTGCCTGATTAAT	2119	0.933692
AATTGAGGAGTGCCTGATTAATG	2120	0.933692
ATTGAGGAGTGCCTGATTAATGA	2121	0.933813
TTGAGGAGTGCCTGATTAATGAT	2122	0.933208
TGAGGAGTGCCTGATTAATGATC	2123	0.933088
GAGGAGTGCCTGATTAATGATCC	2124	0.976608
AGGAGTGCCTGATTAATGATCCC	2125	0.976003
GGAGTGCCTGATTAATGATCCCT	2126	0.976003
GAGTGCCTGATTAATGATCCCTG	2127	0.976185
AGTGCCTGATTAATGATCCCTGG	2128	0.976185
GTGCCTGATTAATGATCCCTGGG	2129	0.976245
TGCCTGATTAATGATCCCTGGGT	2130	0.984768
GCCTGATTAATGATCCCTGGGTT	2131	0.984587
CCTGATTAATGATCCCTGGGTTT	2132	0.984526
CTGATTAATGATCCCTGGGTTTT	2133	0.985131
TGATTAATGATCCCTGGGTTTTG	2134	0.985675
GATTAATGATCCCTGGGTTTTGC	2135	0.985735
ATTAATGATCCCTGGGTTTTGCT	2136	0.988032
TTAATGATCCCTGGGTTTTGCTC	2137	0.922449
TAATGATCCCTGGGTTTTGCTCA	2138	0.922389
AATGATCCCTGGGTTTTGCTCAA	2139	0.922389
ATGATCCCTGGGTTTTGCTCAAT	2140	0.921845
TGATCCCTGGGTTTTGCTCAATG	2141	0.921724
GATCCCTGGGTTTTGCTCAATGC	2142	0.923114
TCTTGGTTCAACTCCTTCCTGAC	2166	0.905585
	pos	coverage
CCGATGATTGTCGAACTTGCA	54	0.903228
CGATGATTGTCGAACTTGCAG	55	0.903228
GATGATTGTCGAACTTGCAGA	56	0.903167
ATGATTGTCGAACTTGCAGAA	57	0.908486
TGATTGTCGAACTTGCAGAAA	58	0.908486
AACAAATTTGCAGCAATATGC	120	0.907157
ACAAATTTGCAGCAATATGCA	121	0.907096
CAAATTTGCAGCAATATGCAC	122	0.906734
TTGGAGGTGTGTTTCATGTAT	147	0.90353
TGGAGGTGTGTTTCATGTATT	148	0.904255
GGAGGTGTGTTTCATGTATTC	149	0.904195
GAGGTGTGTTTCATGTATTCA	150	0.904497
AGGTGTGTTTCATGTATTCAG	151	0.904558
GGTGTGTTTCATGTATTCAGA	152	0.904558
GTGTGTTTCATGTATTCAGAT	153	0.906854
TGTGTTTCATGTATTCAGATT	154	0.906673
GTGTTTCATGTATTCAGATTT	155	0.906794
TGTTTCATGTATTCAGATTTC	156	0.90758
GTTTCATGTATTCAGATTTCC	157	0.90758
TTTCATGTATTCAGATTTCCA	158	0.907519
TTCATGTATTCAGATTTCCAT	159	0.906915
TCATGTATTCAGATTTCCATT	160	0.906915
CATGTATTCAGATTTCCATTT	161	0.906915
ATGTATTCAGATTTCCATTTC	162	0.90619
TGTATTCAGATTTCCATTTCA	163	0.906008
GTATTCAGATTTCCATTTCAT	164	0.905948
TATTCAGATTTCCATTTCATC	165	0.901898
ATTCAGATTTCCATTTCATCA	166	0.901414
TTCAGATTTCCATTTCATCAA	167	0.902079
TCAGATTTCCATTTCATCAAT	168	0.910723
CAGATTTCCATTTCATCAATG	169	0.910844
AGATTTCCATTTCATCAATGA	170	0.910783
GATTTCCATTTCATCAATGAA	171	0.90891
ATTTCCATTTCATCAATGAAC	172	0.903651
TTTCCATTTCATCAATGAACA	173	0.902744
TTCCATTTCATCAATGAACAA	174	0.90347
TCCATTTCATCAATGAACAAG	175	0.903409
CCATTTCATCAATGAACAAGG	176	0.903409
CATTTCATCAATGAACAAGGC	177	0.902865
ATTTCATCAATGAACAAGGCG	178	0.900991
TTTCATCAATGAACAAGGCGA	179	0.900931
TTCATCAATGAACAAGGCGAA	180	0.901958
TCATCAATGAACAAGGCGAAT	181	0.901898
CATCAATGAACAAGGCGAATC	182	0.901898
ATCAATGAACAAGGCGAATCA	183	0.902261
TCAATGAACAAGGCGAATCAA	184	0.901414
CAATGAACAAGGCGAATCAAT	185	0.901233
AATGAACAAGGCGAATCAATA	186	0.902744
AAGGCGAATCAATAGTAGTAG	193	0.900508
AGGCGAATCAATAGTAGTAGA	194	0.901233
CACAGATTTGAAATAATCGAG	243	0.909937
ACAGATTTGAAATAATCGAGG	244	0.909998
CAGATTTGAAATAATCGAGGG	245	0.909998
AGATTTGAAATAATCGAGGGG	246	0.902563
GATTTGAAATAATCGAGGGGA	247	0.902623
ATTTGAAATAATCGAGGGGAG	248	0.902684
TAGTAAACAGTATCTGCAACA	322	0.931032
AGTAAACAGTATCTGCAACAC	323	0.930428
GTAAACAGTATCTGCAACACT	324	0.913685
TAAACAGTATCTGCAACACTA	325	0.914168
AAACAGTATCTGCAACACTAC	326	0.913745
AACAGTATCTGCAACACTACT	327	0.912718
ACAGTATCTGCAACACTACTG	328	0.911025
CAGTATCTGCAACACTACTGG	329	0.910179
AGTATCTGCAACACTACTGGA	330	0.907761
GTATCTGCAACACTACTGGAG	331	0.906734
TATCTGCAACACTACTGGAGC	332	0.906371
ATCTGCAACACTACTGGAGCT	333	0.904799
TCTGCAACACTACTGGAGCTG	334	0.902261
CAGATTCATCGAAATTGGAGT	398	0.901112
AACACACACATTCACATTTTT	477	0.90214
ACACACACATTCACATTTTTT	478	0.902865
CACACACATTCACATTTTTTC	479	0.904981
ACACACATTCACATTTTTTCA	480	0.918702
CACACATTCACATTTTTTCAT	481	0.918823
ACACATTCACATTTTTTCATT	482	0.918641
CACATTCACATTTTTTCATTC	483	0.917735
ACATTCACATTTTTTCATTCA	484	0.917372
CATTCACATTTTTTCATTCAC	485	0.917191
ATTCACATTTTTTCATTCACT	486	0.909091
TTCACATTTTTTCATTCACTG	487	0.909393
TCACATTTTTTCATTCACTGG	488	0.909393
CACATTTTTTCATTCACTGGG	489	0.903711
ACATTTTTTCATTCACTGGGG	490	0.903711
CATTTTTTCATTCACTGGGGA	491	0.903651
ATTTTTTCATTCACTGGGGAG	492	0.90353
TTTTTTCATTCACTGGGGAGG	493	0.90359
TTTTTCATTCACTGGGGAGGA	494	0.90359
TTTACCATAAGACAAGAAATG	579	0.911509
TTACCATAAGACAAGAAATGG	580	0.911509
TACCATAAGACAAGAAATGGC	581	0.911509
ACCATAAGACAAGAAATGGCC	582	0.950979
CCATAAGACAAGAAATGGCCA	583	0.950677
CATAAGACAAGAAATGGCCAA	584	0.910542
ATAAGACAAGAAATGGCCAAC	585	0.909212
TAAGACAAGAAATGGCCAACA	586	0.909695
AAGACAAGAAATGGCCAACAG	587	0.909333
AGACAAGAAATGGCCAACAGA	588	0.906129
GACAAGAAATGGCCAACAGAG	589	0.907217
ACAAGAAATGGCCAACAGAGG	590	0.907217
CAAGAAATGGCCAACAGAGGC	591	0.906975
AAGAAATGGCCAACAGAGGCC	592	0.906915
AGAAATGGCCAACAGAGGCCT	593	0.906915
GAAATGGCCAACAGAGGCCTC	594	0.906492
AAATGGCCAACAGAGGCCTCT	595	0.906492
AATGGCCAACAGAGGCCTCTG	596	0.906492
ATGGCCAACAGAGGCCTCTGG	597	0.90758
TGGCCAACAGAGGCCTCTGGG	598	0.907701
GGCCAACAGAGGCCTCTGGGA	599	0.907701
GCCAACAGAGGCCTCTGGGAT	600	0.906673
CCAACAGAGGCCTCTGGGATT	601	0.906069
CAACAGAGGCCTCTGGGATTC	602	0.905948
AACAGAGGCCTCTGGGATTCC	603	0.909816
ACAGAGGCCTCTGGGATTCCT	604	0.909877
CAGAGGCCTCTGGGATTCCTT	605	0.910481
AGAGGCCTCTGGGATTCCTTT	606	0.914531
GAGGCCTCTGGGATTCCTTTC	607	0.914289
AGGCCTCTGGGATTCCTTTCG	608	0.914591
GGCCTCTGGGATTCCTTTCGT	609	0.918097
GCCTCTGGGATTCCTTTCGTC	610	0.918279
CCTCTGGGATTCCTTTCGTCA	611	0.917553
TCCGAAAGAGGCGAAGAAACA	633	0.920031
CCGAAAGAGGCGAAGAAACAA	634	0.918943
CGAAAGAGGCGAAGAAACAAT	635	0.91846
GAAAGAGGCGAAGAAACAATT	636	0.919548
AAAGAGGCGAAGAAACAATTG	637	0.919487
AAGAGGCGAAGAAACAATTGA	638	0.919487
AGAGGCGAAGAAACAATTGAA	639	0.92257
GAGGCGAAGAAACAATTGAAG	640	0.92257
AGGCGAAGAAACAATTGAAGA	641	0.922631
GGCGAAGAAACAATTGAAGAA	642	0.921784
GCGAAGAAACAATTGAAGAAA	643	0.921784
ATGCGCAGGCTTGCCGACCAA	684	0.944693
TGCGCAGGCTTGCCGACCAAA	685	0.944753
GCGCAGGCTTGCCGACCAAAG	686	0.944753
CGCAGGCTTGCCGACCAAAGT	687	0.943303
GCAGGCTTGCCGACCAAAGTC	688	0.943242
CAGGCTTGCCGACCAAAGTCT	689	0.943665
AGGCTTGCCGACCAAAGTCTC	690	0.949105
GGCTTGCCGACCAAAGTCTCC	691	0.949529
GCTTGCCGACCAAAGTCTCCC	692	0.952672
CTTGCCGACCAAAGTCTCCCA	693	0.9511
TTGCCGACCAAAGTCTCCCAC	694	0.951523
TGCCGACCAAAGTCTCCCACC	695	0.951463
GCCGACCAAAGTCTCCCACCG	696	0.951463
CCGACCAAAGTCTCCCACCGA	697	0.950858
CGACCAAAGTCTCCCACCGAA	698	0.950193
GACCAAAGTCTCCCACCGAAC	699	0.954243
ACCAAAGTCTCCCACCGAACT	700	0.977333
CCAAAGTCTCCCACCGAACTT	701	0.977454
CAAAGTCTCCCACCGAACTTC	702	0.980355
AAAGTCTCCCACCGAACTTCT	703	0.979932
AAGTCTCCCACCGAACTTCTC	704	0.979811
AGTCTCCCACCGAACTTCTCC	705	0.979509
GTCTCCCACCGAACTTCTCCT	706	0.919306
TCTCCCACCGAACTTCTCCTG	707	0.919306
CTCCCACCGAACTTCTCCTGC	708	0.920757
TCCCACCGAACTTCTCCTGCC	709	0.91979
CCCACCGAACTTCTCCTGCCT	710	0.91979
CCACCGAACTTCTCCTGCCTT	711	0.919911
CACCGAACTTCTCCTGCCTTG	712	0.919487
ACCGAACTTCTCCTGCCTTGA	713	0.919306
CCGAACTTCTCCTGCCTTGAG	714	0.917674
CGAACTTCTCCTGCCTTGAGA	715	0.917674
GAACTTCTCCTGCCTTGAGAA	716	0.916526
AACTTCTCCTGCCTTGAGAAT	717	0.914168
ACTTCTCCTGCCTTGAGAATT	718	0.914471
CTTCTCCTGCCTTGAGAATTT	719	0.915075
TTCTCCTGCCTTGAGAATTTT	720	0.915861
TCTCCTGCCTTGAGAATTTTA	721	0.915861
CTCCTGCCTTGAGAATTTTAG	722	0.915861
TCCTGCCTTGAGAATTTTAGA	723	0.915377
CCTGCCTTGAGAATTTTAGAG	724	0.915498
CTGCCTTGAGAATTTTAGAGC	725	0.915679
TGCCTTGAGAATTTTAGAGCC	726	0.914289
GCCTTGAGAATTTTAGAGCCT	727	0.91435
CCTTGAGAATTTTAGAGCCTA	728	0.91435
CTTGAGAATTTTAGAGCCTAT	729	0.91441
TTGAGAATTTTAGAGCCTATG	730	0.915438
TGAGAATTTTAGAGCCTATGT	731	0.915438
GAGAATTTTAGAGCCTATGTG	732	0.915015
AGAATTTTAGAGCCTATGTGG	733	0.915377
GAATTTTAGAGCCTATGTGGA	734	0.915559
AATTTTAGAGCCTATGTGGAT	735	0.915498
ATTTTAGAGCCTATGTGGATG	736	0.911932
TTTTAGAGCCTATGTGGATGG	737	0.913141
TTTAGAGCCTATGTGGATGGA	738	0.937802
TTAGAGCCTATGTGGATGGAT	739	0.937863
TAGAGCCTATGTGGATGGATT	740	0.937863
AGAGCCTATGTGGATGGATTC	741	0.935264
GAGCCTATGTGGATGGATTCG	742	0.932483
AGCCTATGTGGATGGATTCGA	743	0.932483
GCCTATGTGGATGGATTCGAA	744	0.931214
CCTATGTGGATGGATTCGAAC	745	0.931516
CTATGTGGATGGATTCGAACC	746	0.931395
TATGTGGATGGATTCGAACCG	747	0.927708
ATGTGGATGGATTCGAACCGA	748	0.927708
TGTGGATGGATTCGAACCGAA	749	0.927406
GTGGATGGATTCGAACCGAAC	750	0.925411
TGGATGGATTCGAACCGAACG	751	0.92529
GGATGGATTCGAACCGAACGG	752	0.92529
GATGGATTCGAACCGAACGGC	753	0.927224
ATGGATTCGAACCGAACGGCT	754	0.926862
TGGATTCGAACCGAACGGCTG	755	0.926076
GGATTCGAACCGAACGGCTGC	756	0.928494
GATTCGAACCGAACGGCTGCA	757	0.931697
ATTCGAACCGAACGGCTGCAT	758	0.931697
TTCGAACCGAACGGCTGCATT	759	0.932423
TCGAACCGAACGGCTGCATTG	760	0.932423
CGAACCGAACGGCTGCATTGA	761	0.932
GAACCGAACGGCTGCATTGAG	762	0.929944
AACCGAACGGCTGCATTGAGG	763	0.932544
ACCGAACGGCTGCATTGAGGG	764	0.932604
CCGAACGGCTGCATTGAGGGC	765	0.935264
CGAACGGCTGCATTGAGGGCA	766	0.935566
GAACGGCTGCATTGAGGGCAA	767	0.935626
AACGGCTGCATTGAGGGCAAG	768	0.968387
ACGGCTGCATTGAGGGCAAGC	769	0.968387
CGGCTGCATTGAGGGCAAGCT	770	0.968931
GGCTGCATTGAGGGCAAGCTT	771	0.975338
GCTGCATTGAGGGCAAGCTTT	772	0.975459
CTGCATTGAGGGCAAGCTTTC	773	0.975459
TGCATTGAGGGCAAGCTTTCT	774	0.97685
GCATTGAGGGCAAGCTTTCTC	775	0.977333
CATTGAGGGCAAGCTTTCTCA	776	0.980597
ATTGAGGGCAAGCTTTCTCAA	777	0.977333
TTGAGGGCAAGCTTTCTCAAA	778	0.977394
TGAGGGCAAGCTTTCTCAAAT	779	0.977394
GAGGGCAAGCTTTCTCAAATG	780	0.977394
AGGGCAAGCTTTCTCAAATGT	781	0.976487
GGGCAAGCTTTCTCAAATGTC	782	0.976729
AAAGAAGTGAATGCCCAAATT	804	0.911448
AAGAAGTGAATGCCCAAATTG	805	0.910602
AGAAGTGAATGCCCAAATTGA	806	0.911448
GAAGTGAATGCCCAAATTGAA	807	0.911388
AAGTGAATGCCCAAATTGAAC	808	0.912113
AGTGAATGCCCAAATTGAACC	809	0.912355
GTGAATGCCCAAATTGAACCT	810	0.908426
TGAATGCCCAAATTGAACCTT	811	0.908366
GAATGCCCAAATTGAACCTTT	812	0.908366
AATGCCCAAATTGAACCTTTT	813	0.907761
ATGCCCAAATTGAACCTTTTC	814	0.900629
TGCCCAAATTGAACCTTTTCT	815	0.90087
GAAGGAGAAGGGATCCCATTA	945	0.907096
AAGGAGAAGGGATCCCATTAT	946	0.906794
AGGAGAAGGGATCCCATTATA	947	0.90625
GGAGAAGGGATCCCATTATAT	948	0.906915
GAGAAGGGATCCCATTATATG	949	0.907096
AGAAGGGATCCCATTATATGA	950	0.907096
GAAGGGATCCCATTATATGAT	951	0.908789
AAGGGATCCCATTATATGATG	952	0.908728
AGGGATCCCATTATATGATGC	953	0.908728
AAACATTCTTTGGATGGAAAG	988	0.914289
AACATTCTTTGGATGGAAAGA	989	0.915015
ACATTCTTTGGATGGAAAGAA	990	0.915438
CATTCTTTGGATGGAAAGAAC	991	0.915438
ATTCTTTGGATGGAAAGAACC	992	0.915559
TTCTTTGGATGGAAAGAACCT	993	0.914954
TCTTTGGATGGAAAGAACCTT	994	0.912657
AAAGGGAATAAATTCAAATTA	1034	0.904799
CTGAAGTGGGCTCTTGGTGAA	1149	0.900387
TGAAGTGGGCTCTTGGTGAAA	1150	0.902744
AAACATGGCACCAGAGAAGGT	1169	0.911388
AACATGGCACCAGAGAAGGTA	1170	0.908668
ACATGGCACCAGAGAAGGTAG	1171	0.908668
CATGGCACCAGAGAAGGTAGA	1172	0.90903
ATGGCACCAGAGAAGGTAGAC	1173	0.90081
TGGCACCAGAGAAGGTAGACT	1174	0.901233
GGCACCAGAGAAGGTAGACTT	1175	0.901535
GCACCAGAGAAGGTAGACTTT	1176	0.901535
CACCAGAGAAGGTAGACTTTG	1177	0.901535
ACCAGAGAAGGTAGACTTTGA	1178	0.901475
TTCAACAAGGCCTGTGAGCTA	1284	0.911206
TCAACAAGGCCTGTGAGCTAA	1285	0.911206
CAACAAGGCCTGTGAGCTAAC	1286	0.911025
AACAAGGCCTGTGAGCTAACT	1287	0.910179
ACAAGGCCTGTGAGCTAACTG	1288	0.909635
CAAGGCCTGTGAGCTAACTGA	1289	0.909454
AAGGCCTGTGAGCTAACTGAT	1290	0.90897
AGGCCTGTGAGCTAACTGATT	1291	0.90891
GGCCTGTGAGCTAACTGATTC	1292	0.908789
GTAGCCCCAATTGAACACATT	1347	0.9022
TAGCCCCAATTGAACACATTG	1348	0.90903
AGCCCCAATTGAACACATTGC	1349	0.909212
GCCCCAATTGAACACATTGCA	1350	0.91308
CCCCAATTGAACACATTGCAA	1351	0.91308
CCCAATTGAACACATTGCAAG	1352	0.91308
TACATAATGAAAGGGGTATAC	1425	0.902261
ACATAATGAAAGGGGTATACA	1426	0.901777
CATAATGAAAGGGGTATACAT	1427	0.901475
ATAATGAAAGGGGTATACATT	1428	0.905041
TAATGAAAGGGGTATACATTA	1429	0.905464
AATGAAAGGGGTATACATTAA	1430	0.904316
CCCATGATAAGCAAGTGCAGA	1503	0.909091
CCATGATAAGCAAGTGCAGAA	1504	0.909091
CATGATAAGCAAGTGCAGAAC	1505	0.908728
ATGATAAGCAAGTGCAGAACT	1506	0.907096
TGATAAGCAAGTGCAGAACTA	1507	0.907217
GATAAGCAAGTGCAGAACTAA	1508	0.906975
ATAAGCAAGTGCAGAACTAAA	1509	0.905585
TAAGCAAGTGCAGAACTAAAG	1510	0.905585
AAGCAAGTGCAGAACTAAAGA	1511	0.905525
AAGTGCAGAACTAAAGAGGGA	1515	0.901112
AGTGCAGAACTAAAGAGGGAA	1516	0.90087
GTGCAGAACTAAAGAGGGAAG	1517	0.900991
TGCAGAACTAAAGAGGGAAGG	1518	0.902079
GCAGAACTAAAGAGGGAAGGC	1519	0.901173
CAGAACTAAAGAGGGAAGGCG	1520	0.901173
AGAACTAAAGAGGGAAGGCGA	1521	0.901596
GAACTAAAGAGGGAAGGCGAA	1522	0.901898
AACTAAAGAGGGAAGGCGAAA	1523	0.901414
AAACCAATTTATATGGATTCA	1543	0.911932
AACCAATTTATATGGATTCAT	1544	0.912476
ACCAATTTATATGGATTCATC	1545	0.908849
CCAATTTATATGGATTCATCA	1546	0.908607
CAATTTATATGGATTCATCAT	1547	0.908849
AATTTATATGGATTCATCATA	1548	0.909998
ATTTATATGGATTCATCATAA	1549	0.909998
TTTATATGGATTCATCATAAA	1550	0.910179
TTATATGGATTCATCATAAAG	1551	0.909151
TATATGGATTCATCATAAAGG	1552	0.909272
ATATGGATTCATCATAAAGGG	1553	0.909272
TATGGATTCATCATAAAGGGA	1554	0.908124
ATGGATTCATCATAAAGGGAA	1555	0.908184
TGGATTCATCATAAAGGGAAG	1556	0.908063
GGATTCATCATAAAGGGAAGA	1557	0.908063
GATTCATCATAAAGGGAAGAT	1558	0.908063
ATTCATCATAAAGGGAAGATC	1559	0.908063
CATAAATGGGAGAAATATTGT	1656	0.905766
ATAAATGGGAGAAATATTGTG	1657	0.905948
TAAATGGGAGAAATATTGTGT	1658	0.906129
ATGTTCTTGTATGTGAGGACA	1734	0.908728
TGTTCTTGTATGTGAGGACAA	1735	0.909091
GTTCTTGTATGTGAGGACAAA	1736	0.909091
TTCTTGTATGTGAGGACAAAC	1737	0.904981
TCTTGTATGTGAGGACAAACG	1738	0.904981
CTTGTATGTGAGGACAAACGG	1739	0.904981
TTGTATGTGAGGACAAACGGA	1740	0.90359
TGTATGTGAGGACAAACGGAA	1741	0.905041
GTATGTGAGGACAAACGGAAC	1742	0.904981
TATGTGAGGACAAACGGAACA	1743	0.906492
ATGTGAGGACAAACGGAACAT	1744	0.906492
TGTGAGGACAAACGGAACATC	1745	0.906492
GTGAGGACAAACGGAACATCA	1746	0.906854
TGAGGACAAACGGAACATCAA	1747	0.907519
GAGGACAAACGGAACATCAAA	1748	0.90758
AAATGAAATGGGGAATGGAGA	1774	0.916707
AATGAAATGGGGAATGGAGAT	1775	0.916647
ATGAAATGGGGAATGGAGATG	1776	0.917311
TGAAATGGGGAATGGAGATGA	1777	0.917311
GAAATGGGGAATGGAGATGAG	1778	0.917311
AAATGGGGAATGGAGATGAGA	1779	0.914229
AATGGGGAATGGAGATGAGAC	1780	0.914229
ATGGGGAATGGAGATGAGACG	1781	0.913745
TGGGGAATGGAGATGAGACGT	1782	0.912899
GGGGAATGGAGATGAGACGTT	1783	0.91302
GGGAATGGAGATGAGACGTTG	1784	0.91302
GGAATGGAGATGAGACGTTGC	1785	0.910965
GAATGGAGATGAGACGTTGCC	1786	0.911025
AATGGAGATGAGACGTTGCCT	1787	0.911086
ATGGAGATGAGACGTTGCCTC	1788	0.912113
TGGAGATGAGACGTTGCCTCC	1789	0.912355
GGAGATGAGACGTTGCCTCCT	1790	0.912355
GAGATGAGACGTTGCCTCCTT	1791	0.91169
AGATGAGACGTTGCCTCCTTC	1792	0.91169
GATGAGACGTTGCCTCCTTCA	1793	0.911811
ATGAGACGTTGCCTCCTTCAG	1794	0.909393
TGAGACGTTGCCTCCTTCAGT	1795	0.909333
GAGACGTTGCCTCCTTCAGTC	1796	0.909393
AGACGTTGCCTCCTTCAGTCA	1797	0.906854
GACGTTGCCTCCTTCAGTCAC	1798	0.906673
ACGTTGCCTCCTTCAGTCACT	1799	0.906673
CGTTGCCTCCTTCAGTCACTC	1800	0.907701
GTTGCCTCCTTCAGTCACTCC	1801	0.907761
TTGCCTCCTTCAGTCACTCCA	1802	0.908486
TGCCTCCTTCAGTCACTCCAG	1803	0.909091
GCCTCCTTCAGTCACTCCAGC	1804	0.909091
CCTCCTTCAGTCACTCCAGCA	1805	0.909091
CTCCTTCAGTCACTCCAGCAG	1806	0.908245
TCCTTCAGTCACTCCAGCAGA	1807	0.908245
CCTTCAGTCACTCCAGCAGAT	1808	0.908245
AGACATGACCAAAGAGTTTTT	1868	0.903349
GACATGACCAAAGAGTTTTTT	1869	0.913866
ACATGACCAAAGAGTTTTTTG	1870	0.913564
CATGACCAAAGAGTTTTTTGA	1871	0.913382
ATGACCAAAGAGTTTTTTGAG	1872	0.910239
TGACCAAAGAGTTTTTTGAGA	1873	0.909151
GACCAAAGAGTTTTTTGAGAA	1874	0.908245
ACCAAAGAGTTTTTTGAGAAT	1875	0.905102
CCAAAGAGTTTTTTGAGAATA	1876	0.905162
CAAAGAGTTTTTTGAGAATAA	1877	0.905041
AAAGAGTTTTTTGAGAATAAA	1878	0.906129
AAGAGTTTTTTGAGAATAAAT	1879	0.904678
AGAGTTTTTTGAGAATAAATC	1880	0.904255
GAGTTTTTTGAGAATAAATCA	1881	0.905585
AGTTTTTTGAGAATAAATCAG	1882	0.905646
GTTTTTTGAGAATAAATCAGA	1883	0.905766
TTTTTTGAGAATAAATCAGAA	1884	0.906854
TTTTTGAGAATAAATCAGAAG	1885	0.903349
TTTTGAGAATAAATCAGAAGC	1886	0.902079
TTTGAGAATAAATCAGAAGCA	1887	0.902744
TTGAGAATAAATCAGAAGCAT	1888	0.902744
TGAGAATAAATCAGAAGCATG	1889	0.902744
GAGAATAAATCAGAAGCATGG	1890	0.902805
AGAATAAATCAGAAGCATGGC	1891	0.903288
GAATAAATCAGAAGCATGGCC	1892	0.90347
AATAAATCAGAAGCATGGCCC	1893	0.905464
ATAAATCAGAAGCATGGCCCA	1894	0.906794
TAAATCAGAAGCATGGCCCAT	1895	0.907942
AAATCAGAAGCATGGCCCATT	1896	0.910904
AATCAGAAGCATGGCCCATTG	1897	0.910904
ATCAGAAGCATGGCCCATTGG	1898	0.911267
CAGAAGCATGGCCCATTGGGG	1900	0.900508
AGAAGCATGGCCCATTGGGGA	1901	0.901112
TATGCATCACCACAATTGGAA	2001	0.909333
ATGCATCACCACAATTGGAAG	2002	0.909333
TGCATCACCACAATTGGAAGG	2003	0.909454
AAACTGCTCCTTATTGTTCAG	2043	0.905525
AACTGCTCCTTATTGTTCAGG	2044	0.905343
ACTGCTCCTTATTGTTCAGGC	2045	0.905585
CTGCTCCTTATTGTTCAGGCT	2046	0.904316
TGCTCCTTATTGTTCAGGCTC	2047	0.91308
GCTCCTTATTGTTCAGGCTCT	2048	0.913322
CTCCTTATTGTTCAGGCTCTT	2049	0.913443
TCCTTATTGTTCAGGCTCTTA	2050	0.913443
CCTTATTGTTCAGGCTCTTAG	2051	0.913201
CTTATTGTTCAGGCTCTTAGG	2052	0.913745
TTATTGTTCAGGCTCTTAGGG	2053	0.913745
TATTGTTCAGGCTCTTAGGGA	2054	0.913745
ATTGTTCAGGCTCTTAGGGAC	2055	0.913745
TTGTTCAGGCTCTTAGGGACA	2056	0.915256
TGTTCAGGCTCTTAGGGACAA	2057	0.913987
GTTCAGGCTCTTAGGGACAAA	2058	0.90891
TTCAGGCTCTTAGGGACAAAC	2059	0.909091
TCAGGCTCTTAGGGACAAACT	2060	0.909091
CAGGCTCTTAGGGACAAACTC	2061	0.904799
AGGCTCTTAGGGACAAACTCG	2062	0.904618
GGCTCTTAGGGACAAACTCGA	2063	0.904618
GCTCTTAGGGACAAACTCGAA	2064	0.902321
CTCTTAGGGACAAACTCGAAC	2065	0.902502
TCTTAGGGACAAACTCGAACC	2066	0.902502
CTTAGGGACAAACTCGAACCT	2067	0.902502
TTAGGGACAAACTCGAACCTG	2068	0.902684
TAGGGACAAACTCGAACCTGG	2069	0.902744
TTTGATCTTGGGGGGCTATAT	2094	0.914047
TTGATCTTGGGGGGCTATATG	2095	0.913866
TGATCTTGGGGGGCTATATGA	2096	0.912838
GATCTTGGGGGGCTATATGAA	2097	0.932604
ATCTTGGGGGGCTATATGAAG	2098	0.932423
TCTTGGGGGGCTATATGAAGC	2099	0.932544
CTTGGGGGGCTATATGAAGCA	2100	0.933269
TTGGGGGGCTATATGAAGCAA	2101	0.933027
TGGGGGGCTATATGAAGCAAT	2102	0.933027
GGGGGGCTATATGAAGCAATT	2103	0.905102
GGGGGCTATATGAAGCAATTG	2104	0.906673
GGGGCTATATGAAGCAATTGA	2105	0.908366
GGGCTATATGAAGCAATTGAG	2106	0.93067
GGCTATATGAAGCAATTGAGG	2107	0.930791
GCTATATGAAGCAATTGAGGA	2108	0.93073
CTATATGAAGCAATTGAGGAG	2109	0.93206
TATATGAAGCAATTGAGGAGT	2110	0.933269
ATATGAAGCAATTGAGGAGTG	2111	0.933269
TATGAAGCAATTGAGGAGTGC	2112	0.933813
ATGAAGCAATTGAGGAGTGCC	2113	0.933511
TGAAGCAATTGAGGAGTGCCT	2114	0.933511
GAAGCAATTGAGGAGTGCCTG	2115	0.938044
AAGCAATTGAGGAGTGCCTGA	2116	0.938104
AGCAATTGAGGAGTGCCTGAT	2117	0.938769
GCAATTGAGGAGTGCCTGATT	2118	0.941066
CAATTGAGGAGTGCCTGATTA	2119	0.941308
AATTGAGGAGTGCCTGATTAA	2120	0.941187
ATTGAGGAGTGCCTGATTAAT	2121	0.933813
TTGAGGAGTGCCTGATTAATG	2122	0.934055
TGAGGAGTGCCTGATTAATGA	2123	0.934055
GAGGAGTGCCTGATTAATGAT	2124	0.976729
AGGAGTGCCTGATTAATGATC	2125	0.976608
GGAGTGCCTGATTAATGATCC	2126	0.976608
GAGTGCCTGATTAATGATCCC	2127	0.976245
AGTGCCTGATTAATGATCCCT	2128	0.976245
GTGCCTGATTAATGATCCCTG	2129	0.976245
TGCCTGATTAATGATCCCTGG	2130	0.984768
GCCTGATTAATGATCCCTGGG	2131	0.984768
CCTGATTAATGATCCCTGGGT	2132	0.984768
CTGATTAATGATCCCTGGGTT	2133	0.985251
TGATTAATGATCCCTGGGTTT	2134	0.986158
GATTAATGATCCCTGGGTTTT	2135	0.986219
ATTAATGATCCCTGGGTTTTG	2136	0.988092
TTAATGATCCCTGGGTTTTGC	2137	0.988153
TAATGATCCCTGGGTTTTGCT	2138	0.988092
AATGATCCCTGGGTTTTGCTC	2139	0.92251
ATGATCCCTGGGTTTTGCTCA	2140	0.92251
TGATCCCTGGGTTTTGCTCAA	2141	0.92251
GATCCCTGGGTTTTGCTCAAT	2142	0.923416
ATCCCTGGGTTTTGCTCAATG	2143	0.923235
TCCCTGGGTTTTGCTCAATGC	2144	0.923114
TCTTGGTTCAACTCCTTCCTG	2166	0.906552
CTTGGTTCAACTCCTTCCTGA	2167	0.90631
TTGGTTCAACTCCTTCCTGAC	2168	0.905766
	pos	coverage
CCGATGATTGTCGAACTTGCAG	54	0.903228
CGATGATTGTCGAACTTGCAGA	55	0.903167
GATGATTGTCGAACTTGCAGAA	56	0.902563
ATGATTGTCGAACTTGCAGAAA	57	0.908486
AACAAATTTGCAGCAATATGCA	120	0.907096
ACAAATTTGCAGCAATATGCAC	121	0.906734
TTGGAGGTGTGTTTCATGTATT	147	0.903409
TGGAGGTGTGTTTCATGTATTC	148	0.904195
GGAGGTGTGTTTCATGTATTCA	149	0.903046
GAGGTGTGTTTCATGTATTCAG	150	0.904497
AGGTGTGTTTCATGTATTCAGA	151	0.904558
GGTGTGTTTCATGTATTCAGAT	152	0.902019
GTGTGTTTCATGTATTCAGATT	153	0.906613
TGTGTTTCATGTATTCAGATTT	154	0.906673
GTGTTTCATGTATTCAGATTTC	155	0.903953
TGTTTCATGTATTCAGATTTCC	156	0.90758
GTTTCATGTATTCAGATTTCCA	157	0.907519
TTTCATGTATTCAGATTTCCAT	158	0.904074
TTCATGTATTCAGATTTCCATT	159	0.906915
TCATGTATTCAGATTTCCATTT	160	0.906915
CATGTATTCAGATTTCCATTTC	161	0.905948
ATGTATTCAGATTTCCATTTCA	162	0.906008
TGTATTCAGATTTCCATTTCAT	163	0.905948
GTATTCAGATTTCCATTTCATC	164	0.901656
TATTCAGATTTCCATTTCATCA	165	0.901414
ATTCAGATTTCCATTTCATCAA	166	0.901052
TTCAGATTTCCATTTCATCAAT	167	0.901052
TCAGATTTCCATTTCATCAATG	168	0.910723
CAGATTTCCATTTCATCAATGA	169	0.910662
AGATTTCCATTTCATCAATGAA	170	0.907701
GATTTCCATTTCATCAATGAAC	171	0.90347
ATTTCCATTTCATCAATGAACA	172	0.902744
TTTCCATTTCATCAATGAACAA	173	0.901052
TTCCATTTCATCAATGAACAAG	174	0.903167
TCCATTTCATCAATGAACAAGG	175	0.903409
CCATTTCATCAATGAACAAGGC	176	0.900326
CATTTCATCAATGAACAAGGCG	177	0.90087
ATTTCATCAATGAACAAGGCGA	178	0.90087
TTCATCAATGAACAAGGCGAAT	180	0.901898
TCATCAATGAACAAGGCGAATC	181	0.901898
CATCAATGAACAAGGCGAATCA	182	0.901596
ATCAATGAACAAGGCGAATCAA	183	0.901233
TCAATGAACAAGGCGAATCAAT	184	0.901173
CAATGAACAAGGCGAATCAATA	185	0.900508
AAGGCGAATCAATAGTAGTAGA	193	0.900326
CACAGATTTGAAATAATCGAGG	243	0.909877
ACAGATTTGAAATAATCGAGGG	244	0.909998
CAGATTTGAAATAATCGAGGGG	245	0.900568
AGATTTGAAATAATCGAGGGGA	246	0.902563
GATTTGAAATAATCGAGGGGAG	247	0.902623
TAGTAAACAGTATCTGCAACAC	322	0.930307
AGTAAACAGTATCTGCAACACT	323	0.912294
GTAAACAGTATCTGCAACACTA	324	0.913503
TAAACAGTATCTGCAACACTAC	325	0.913745
AAACAGTATCTGCAACACTACT	326	0.910844
AACAGTATCTGCAACACTACTG	327	0.910904
ACAGTATCTGCAACACTACTGG	328	0.910179
CAGTATCTGCAACACTACTGGA	329	0.907157
AGTATCTGCAACACTACTGGAG	330	0.906734
GTATCTGCAACACTACTGGAGC	331	0.90631
TATCTGCAACACTACTGGAGCT	332	0.903772
ATCTGCAACACTACTGGAGCTG	333	0.902261
AACACACACATTCACATTTTTT	477	0.90214
ACACACACATTCACATTTTTTC	478	0.902865
CACACACATTCACATTTTTTCA	479	0.904316
ACACACATTCACATTTTTTCAT	480	0.918702
CACACATTCACATTTTTTCATT	481	0.918581
ACACATTCACATTTTTTCATTC	482	0.917432
CACATTCACATTTTTTCATTCA	483	0.917311
ACATTCACATTTTTTCATTCAC	484	0.917191
CATTCACATTTTTTCATTCACT	485	0.908305
ATTCACATTTTTTCATTCACTG	486	0.90897
TTCACATTTTTTCATTCACTGG	487	0.909393
CACATTTTTTCATTCACTGGGG	489	0.903711
ACATTTTTTCATTCACTGGGGA	490	0.903651
CATTTTTTCATTCACTGGGGAG	491	0.900568
ATTTTTTCATTCACTGGGGAGG	492	0.90353
TTTTTTCATTCACTGGGGAGGA	493	0.90359
TTTACCATAAGACAAGAAATGG	579	0.911509
TTACCATAAGACAAGAAATGGC	580	0.911509
TACCATAAGACAAGAAATGGCC	581	0.907157
ACCATAAGACAAGAAATGGCCA	582	0.950677
CCATAAGACAAGAAATGGCCAA	583	0.909998
CATAAGACAAGAAATGGCCAAC	584	0.907519
ATAAGACAAGAAATGGCCAACA	585	0.909212
TAAGACAAGAAATGGCCAACAG	586	0.909333
AAGACAAGAAATGGCCAACAGA	587	0.905948
AGACAAGAAATGGCCAACAGAG	588	0.905948
GACAAGAAATGGCCAACAGAGG	589	0.907217
ACAAGAAATGGCCAACAGAGGC	590	0.90492
CAAGAAATGGCCAACAGAGGCC	591	0.906854
AAGAAATGGCCAACAGAGGCCT	592	0.906915
AGAAATGGCCAACAGAGGCCTC	593	0.905766
GAAATGGCCAACAGAGGCCTCT	594	0.906492
AAATGGCCAACAGAGGCCTCTG	595	0.906492
AATGGCCAACAGAGGCCTCTGG	596	0.906492
ATGGCCAACAGAGGCCTCTGGG	597	0.90758
TGGCCAACAGAGGCCTCTGGGA	598	0.907701
GGCCAACAGAGGCCTCTGGGAT	599	0.906673
GCCAACAGAGGCCTCTGGGATT	600	0.906069
CCAACAGAGGCCTCTGGGATTC	601	0.905948
CAACAGAGGCCTCTGGGATTCC	602	0.903349
AACAGAGGCCTCTGGGATTCCT	603	0.909816
ACAGAGGCCTCTGGGATTCCTT	604	0.909877
CAGAGGCCTCTGGGATTCCTTT	605	0.910058
AGAGGCCTCTGGGATTCCTTTC	606	0.914289
GAGGCCTCTGGGATTCCTTTCG	607	0.914229
AGGCCTCTGGGATTCCTTTCGT	608	0.914168
GGCCTCTGGGATTCCTTTCGTC	609	0.918097
GCCTCTGGGATTCCTTTCGTCA	610	0.917553
TCCGAAAGAGGCGAAGAAACAA	633	0.918943
CCGAAAGAGGCGAAGAAACAAT	634	0.91846
CGAAAGAGGCGAAGAAACAATT	635	0.917916
GAAAGAGGCGAAGAAACAATTG	636	0.919487
AAAGAGGCGAAGAAACAATTGA	637	0.919487
AAGAGGCGAAGAAACAATTGAA	638	0.919125
AGAGGCGAAGAAACAATTGAAG	639	0.92257
GAGGCGAAGAAACAATTGAAGA	640	0.92251
AGGCGAAGAAACAATTGAAGAA	641	0.920999
GGCGAAGAAACAATTGAAGAAA	642	0.921784
ATGCGCAGGCTTGCCGACCAAA	684	0.944572
TGCGCAGGCTTGCCGACCAAAG	685	0.944753
GCGCAGGCTTGCCGACCAAAGT	686	0.941429
CGCAGGCTTGCCGACCAAAGTC	687	0.943242
GCAGGCTTGCCGACCAAAGTCT	688	0.943242
CAGGCTTGCCGACCAAAGTCTC	689	0.94288
AGGCTTGCCGACCAAAGTCTCC	690	0.949105
GGCTTGCCGACCAAAGTCTCCC	691	0.949529
GCTTGCCGACCAAAGTCTCCCA	692	0.950798
CTTGCCGACCAAAGTCTCCCAC	693	0.9511
TTGCCGACCAAAGTCTCCCACC	694	0.951463
TGCCGACCAAAGTCTCCCACCG	695	0.948864
GCCGACCAAAGTCTCCCACCGA	696	0.950798
CCGACCAAAGTCTCCCACCGAA	697	0.950193
CGACCAAAGTCTCCCACCGAAC	698	0.949105
GACCAAAGTCTCCCACCGAACT	699	0.954243
ACCAAAGTCTCCCACCGAACTT	700	0.977333
CCAAAGTCTCCCACCGAACTTC	701	0.977212
CAAAGTCTCCCACCGAACTTCT	702	0.979811
AAAGTCTCCCACCGAACTTCTC	703	0.979751
AAGTCTCCCACCGAACTTCTCC	704	0.979328
AGTCTCCCACCGAACTTCTCCT	705	0.919246
GTCTCCCACCGAACTTCTCCTG	706	0.919306
TCTCCCACCGAACTTCTCCTGC	707	0.919246
CTCCCACCGAACTTCTCCTGCC	708	0.919729
TCCCACCGAACTTCTCCTGCCT	709	0.91979
CCCACCGAACTTCTCCTGCCTT	710	0.919669
CCACCGAACTTCTCCTGCCTTG	711	0.919487
CACCGAACTTCTCCTGCCTTGA	712	0.919306
ACCGAACTTCTCCTGCCTTGAG	713	0.916888
CCGAACTTCTCCTGCCTTGAGA	714	0.917674
CGAACTTCTCCTGCCTTGAGAA	715	0.916465
GAACTTCTCCTGCCTTGAGAAT	716	0.913987
AACTTCTCCTGCCTTGAGAATT	717	0.914108
ACTTCTCCTGCCTTGAGAATTT	718	0.914471
CTTCTCCTGCCTTGAGAATTTT	719	0.915075
TTCTCCTGCCTTGAGAATTTTA	720	0.915861
TCTCCTGCCTTGAGAATTTTAG	721	0.915861
CTCCTGCCTTGAGAATTTTAGA	722	0.915377
TCCTGCCTTGAGAATTTTAGAG	723	0.914954
CCTGCCTTGAGAATTTTAGAGC	724	0.915498
CTGCCTTGAGAATTTTAGAGCC	725	0.913866
TGCCTTGAGAATTTTAGAGCCT	726	0.914289
GCCTTGAGAATTTTAGAGCCTA	727	0.91435
CCTTGAGAATTTTAGAGCCTAT	728	0.91435
CTTGAGAATTTTAGAGCCTATG	729	0.91441
TTGAGAATTTTAGAGCCTATGT	730	0.915438
TGAGAATTTTAGAGCCTATGTG	731	0.914894
GAGAATTTTAGAGCCTATGTGG	732	0.914954
AGAATTTTAGAGCCTATGTGGA	733	0.915377
GAATTTTAGAGCCTATGTGGAT	734	0.91308
AATTTTAGAGCCTATGTGGATG	735	0.911932
ATTTTAGAGCCTATGTGGATGG	736	0.911932
TTTTAGAGCCTATGTGGATGGA	737	0.912536
TTTAGAGCCTATGTGGATGGAT	738	0.937802
TTAGAGCCTATGTGGATGGATT	739	0.937863
TAGAGCCTATGTGGATGGATTC	740	0.93478
AGAGCCTATGTGGATGGATTCG	741	0.932483
GAGCCTATGTGGATGGATTCGA	742	0.932483
AGCCTATGTGGATGGATTCGAA	743	0.93073
GCCTATGTGGATGGATTCGAAC	744	0.931093
CCTATGTGGATGGATTCGAACC	745	0.931395
CTATGTGGATGGATTCGAACCG	746	0.925774
TATGTGGATGGATTCGAACCGA	747	0.927708
ATGTGGATGGATTCGAACCGAA	748	0.927406
TGTGGATGGATTCGAACCGAAC	749	0.925411
GTGGATGGATTCGAACCGAACG	750	0.92529
TGGATGGATTCGAACCGAACGG	751	0.92529
GGATGGATTCGAACCGAACGGC	752	0.921663
GATGGATTCGAACCGAACGGCT	753	0.926862
ATGGATTCGAACCGAACGGCTG	754	0.926076
TGGATTCGAACCGAACGGCTGC	755	0.925955
GGATTCGAACCGAACGGCTGCA	756	0.928433
GATTCGAACCGAACGGCTGCAT	757	0.931697
ATTCGAACCGAACGGCTGCATT	758	0.931697
TTCGAACCGAACGGCTGCATTG	759	0.932423
TCGAACCGAACGGCTGCATTGA	760	0.932
CGAACCGAACGGCTGCATTGAG	761	0.928131
GAACCGAACGGCTGCATTGAGG	762	0.929703
AACCGAACGGCTGCATTGAGGG	763	0.932544
ACCGAACGGCTGCATTGAGGGC	764	0.932302
CCGAACGGCTGCATTGAGGGCA	765	0.935264
CGAACGGCTGCATTGAGGGCAA	766	0.935505
GAACGGCTGCATTGAGGGCAAG	767	0.932241
AACGGCTGCATTGAGGGCAAGC	768	0.968387
ACGGCTGCATTGAGGGCAAGCT	769	0.968387
CGGCTGCATTGAGGGCAAGCTT	770	0.966816
GGCTGCATTGAGGGCAAGCTTT	771	0.975338
GCTGCATTGAGGGCAAGCTTTC	772	0.975459
CTGCATTGAGGGCAAGCTTTCT	773	0.972558
TGCATTGAGGGCAAGCTTTCTC	774	0.97685
GCATTGAGGGCAAGCTTTCTCA	775	0.977333
CATTGAGGGCAAGCTTTCTCAA	776	0.97685
ATTGAGGGCAAGCTTTCTCAAA	777	0.977333
TTGAGGGCAAGCTTTCTCAAAT	778	0.977394
TGAGGGCAAGCTTTCTCAAATG	779	0.977394
GAGGGCAAGCTTTCTCAAATGT	780	0.976487
AGGGCAAGCTTTCTCAAATGTC	781	0.976306
AAAGAAGTGAATGCCCAAATTG	804	0.910542
AAGAAGTGAATGCCCAAATTGA	805	0.910602
AGAAGTGAATGCCCAAATTGAA	806	0.911025
GAAGTGAATGCCCAAATTGAAC	807	0.910965
AAGTGAATGCCCAAATTGAACC	808	0.911871
AGTGAATGCCCAAATTGAACCT	809	0.907459
GTGAATGCCCAAATTGAACCTT	810	0.908366
TGAATGCCCAAATTGAACCTTT	811	0.908366
GAATGCCCAAATTGAACCTTTT	812	0.906975
ATGCCCAAATTGAACCTTTTCT	814	0.900629
GAAGGAGAAGGGATCCCATTAT	945	0.906734
AAGGAGAAGGGATCCCATTATA	946	0.90625
AGGAGAAGGGATCCCATTATAT	947	0.905222
GGAGAAGGGATCCCATTATATG	948	0.906915
GAGAAGGGATCCCATTATATGA	949	0.907096
AGAAGGGATCCCATTATATGAT	950	0.906734
GAAGGGATCCCATTATATGATG	951	0.908728
AAGGGATCCCATTATATGATGC	952	0.908728
AAACATTCTTTGGATGGAAAGA	988	0.914289
AACATTCTTTGGATGGAAAGAA	989	0.913322
ACATTCTTTGGATGGAAAGAAC	990	0.915438
CATTCTTTGGATGGAAAGAACC	991	0.915438
ATTCTTTGGATGGAAAGAACCT	992	0.914471
TTCTTTGGATGGAAAGAACCTT	993	0.912657
CTGAAGTGGGCTCTTGGTGAAA	1149	0.900266
AAACATGGCACCAGAGAAGGTA	1169	0.908305
AACATGGCACCAGAGAAGGTAG	1170	0.908547
ACATGGCACCAGAGAAGGTAGA	1171	0.908668
CATGGCACCAGAGAAGGTAGAC	1172	0.900326
ATGGCACCAGAGAAGGTAGACT	1173	0.90075
TGGCACCAGAGAAGGTAGACTT	1174	0.901173
GGCACCAGAGAAGGTAGACTTT	1175	0.901173
GCACCAGAGAAGGTAGACTTTG	1176	0.901414
CACCAGAGAAGGTAGACTTTGA	1177	0.901475
TTCAACAAGGCCTGTGAGCTAA	1284	0.911206
TCAACAAGGCCTGTGAGCTAAC	1285	0.911025
CAACAAGGCCTGTGAGCTAACT	1286	0.909091
AACAAGGCCTGTGAGCTAACTG	1287	0.909635
ACAAGGCCTGTGAGCTAACTGA	1288	0.909454
CAAGGCCTGTGAGCTAACTGAT	1289	0.907701
AAGGCCTGTGAGCTAACTGATT	1290	0.90891
AGGCCTGTGAGCTAACTGATTC	1291	0.908789
GTAGCCCCAATTGAACACATTG	1347	0.9022
TAGCCCCAATTGAACACATTGC	1348	0.90903
AGCCCCAATTGAACACATTGCA	1349	0.908789
GCCCCAATTGAACACATTGCAA	1350	0.91308
CCCCAATTGAACACATTGCAAG	1351	0.91308
TACATAATGAAAGGGGTATACA	1425	0.901777
ACATAATGAAAGGGGTATACAT	1426	0.901475
ATAATGAAAGGGGTATACATTA	1428	0.905041
TAATGAAAGGGGTATACATTAA	1429	0.904134
CCCATGATAAGCAAGTGCAGAA	1503	0.909091
CCATGATAAGCAAGTGCAGAAC	1504	0.908728
CATGATAAGCAAGTGCAGAACT	1505	0.905464
ATGATAAGCAAGTGCAGAACTA	1506	0.907096
TGATAAGCAAGTGCAGAACTAA	1507	0.906975
GATAAGCAAGTGCAGAACTAAA	1508	0.905585
ATAAGCAAGTGCAGAACTAAAG	1509	0.905585
TAAGCAAGTGCAGAACTAAAGA	1510	0.905525
AAGTGCAGAACTAAAGAGGGAA	1515	0.90087
AGTGCAGAACTAAAGAGGGAAG	1516	0.90081
TGCAGAACTAAAGAGGGAAGGC	1518	0.901173
GCAGAACTAAAGAGGGAAGGCG	1519	0.901173
CAGAACTAAAGAGGGAAGGCGA	1520	0.900024
AGAACTAAAGAGGGAAGGCGAA	1521	0.901596
GAACTAAAGAGGGAAGGCGAAA	1522	0.901354
AAACCAATTTATATGGATTCAT	1543	0.911932
AACCAATTTATATGGATTCATC	1544	0.908486
ACCAATTTATATGGATTCATCA	1545	0.908607
CCAATTTATATGGATTCATCAT	1546	0.908607
CAATTTATATGGATTCATCATA	1547	0.908305
AATTTATATGGATTCATCATAA	1548	0.909998
ATTTATATGGATTCATCATAAA	1549	0.909998
TTTATATGGATTCATCATAAAG	1550	0.907882
TTATATGGATTCATCATAAAGG	1551	0.909151
TATATGGATTCATCATAAAGGG	1552	0.909272
ATATGGATTCATCATAAAGGGA	1553	0.905343
TATGGATTCATCATAAAGGGAA	1554	0.908124
ATGGATTCATCATAAAGGGAAG	1555	0.908063
TGGATTCATCATAAAGGGAAGA	1556	0.906431
GGATTCATCATAAAGGGAAGAT	1557	0.908063
GATTCATCATAAAGGGAAGATC	1558	0.908063
CATAAATGGGAGAAATATTGTG	1656	0.905525
ATAAATGGGAGAAATATTGTGT	1657	0.905948
ATGTTCTTGTATGTGAGGACAA	1734	0.908728
TGTTCTTGTATGTGAGGACAAA	1735	0.909091
GTTCTTGTATGTGAGGACAAAC	1736	0.903409
TTCTTGTATGTGAGGACAAACG	1737	0.904981
TCTTGTATGTGAGGACAAACGG	1738	0.904981
CTTGTATGTGAGGACAAACGGA	1739	0.902623
TTGTATGTGAGGACAAACGGAA	1740	0.90347
TGTATGTGAGGACAAACGGAAC	1741	0.904981
GTATGTGAGGACAAACGGAACA	1742	0.904618
TATGTGAGGACAAACGGAACAT	1743	0.906492
ATGTGAGGACAAACGGAACATC	1744	0.906492
TGTGAGGACAAACGGAACATCA	1745	0.905827
GTGAGGACAAACGGAACATCAA	1746	0.906854
TGAGGACAAACGGAACATCAAA	1747	0.907519
AAATGAAATGGGGAATGGAGAT	1774	0.916647
AATGAAATGGGGAATGGAGATG	1775	0.916344
ATGAAATGGGGAATGGAGATGA	1776	0.917311
TGAAATGGGGAATGGAGATGAG	1777	0.917311
GAAATGGGGAATGGAGATGAGA	1778	0.914168
AAATGGGGAATGGAGATGAGAC	1779	0.914168
AATGGGGAATGGAGATGAGACG	1780	0.913503
ATGGGGAATGGAGATGAGACGT	1781	0.910662
TGGGGAATGGAGATGAGACGTT	1782	0.912899
GGGGAATGGAGATGAGACGTTG	1783	0.91302
GGGAATGGAGATGAGACGTTGC	1784	0.910965
GGAATGGAGATGAGACGTTGCC	1785	0.910965
GAATGGAGATGAGACGTTGCCT	1786	0.911025
AATGGAGATGAGACGTTGCCTC	1787	0.90903
ATGGAGATGAGACGTTGCCTCC	1788	0.912113
TGGAGATGAGACGTTGCCTCCT	1789	0.912355
GGAGATGAGACGTTGCCTCCTT	1790	0.911509
GAGATGAGACGTTGCCTCCTTC	1791	0.91169
AGATGAGACGTTGCCTCCTTCA	1792	0.91169
GATGAGACGTTGCCTCCTTCAG	1793	0.907761
ATGAGACGTTGCCTCCTTCAGT	1794	0.909151
TGAGACGTTGCCTCCTTCAGTC	1795	0.909333
GAGACGTTGCCTCCTTCAGTCA	1796	0.906552
AGACGTTGCCTCCTTCAGTCAC	1797	0.906673
GACGTTGCCTCCTTCAGTCACT	1798	0.906673
ACGTTGCCTCCTTCAGTCACTC	1799	0.905283
CGTTGCCTCCTTCAGTCACTCC	1800	0.907701
GTTGCCTCCTTCAGTCACTCCA	1801	0.907761
TTGCCTCCTTCAGTCACTCCAG	1802	0.906129
TGCCTCCTTCAGTCACTCCAGC	1803	0.909091
GCCTCCTTCAGTCACTCCAGCA	1804	0.909091
CCTCCTTCAGTCACTCCAGCAG	1805	0.90619
CTCCTTCAGTCACTCCAGCAGA	1806	0.908245
TCCTTCAGTCACTCCAGCAGAT	1807	0.908245
AGACATGACCAAAGAGTTTTTT	1868	0.903288
GACATGACCAAAGAGTTTTTTG	1869	0.913382
ACATGACCAAAGAGTTTTTTGA	1870	0.913382
CATGACCAAAGAGTTTTTTGAG	1871	0.909514
ATGACCAAAGAGTTTTTTGAGA	1872	0.90891
TGACCAAAGAGTTTTTTGAGAA	1873	0.908124
GACCAAAGAGTTTTTTGAGAAT	1874	0.90486
ACCAAAGAGTTTTTTGAGAATA	1875	0.905102
CCAAAGAGTTTTTTGAGAATAA	1876	0.90486
CAAAGAGTTTTTTGAGAATAAA	1877	0.904316
AAAGAGTTTTTTGAGAATAAAT	1878	0.904678
AAGAGTTTTTTGAGAATAAATC	1879	0.904074
AGAGTTTTTTGAGAATAAATCA	1880	0.90347
GAGTTTTTTGAGAATAAATCAG	1881	0.905525
AGTTTTTTGAGAATAAATCAGA	1882	0.905646
GTTTTTTGAGAATAAATCAGAA	1883	0.90492
TTTTTTGAGAATAAATCAGAAG	1884	0.903228
TTTTTGAGAATAAATCAGAAGC	1885	0.902019
TTTTGAGAATAAATCAGAAGCA	1886	0.900024
TTTGAGAATAAATCAGAAGCAT	1887	0.902744
TTGAGAATAAATCAGAAGCATG	1888	0.902744
TGAGAATAAATCAGAAGCATGG	1889	0.902744
GAGAATAAATCAGAAGCATGGC	1890	0.902805
AGAATAAATCAGAAGCATGGCC	1891	0.903288
GAATAAATCAGAAGCATGGCCC	1892	0.901958
AATAAATCAGAAGCATGGCCCA	1893	0.905343
ATAAATCAGAAGCATGGCCCAT	1894	0.906794
TAAATCAGAAGCATGGCCCATT	1895	0.907519
AAATCAGAAGCATGGCCCATTG	1896	0.910904
AATCAGAAGCATGGCCCATTGG	1897	0.910904
CAGAAGCATGGCCCATTGGGGA	1900	0.900508
TATGCATCACCACAATTGGAAG	2001	0.909333
ATGCATCACCACAATTGGAAGG	2002	0.909333
AAACTGCTCCTTATTGTTCAGG	2043	0.905343
AACTGCTCCTTATTGTTCAGGC	2044	0.905343
ACTGCTCCTTATTGTTCAGGCT	2045	0.90359
CTGCTCCTTATTGTTCAGGCTC	2046	0.904134
TGCTCCTTATTGTTCAGGCTCT	2047	0.91302
GCTCCTTATTGTTCAGGCTCTT	2048	0.91163
CTCCTTATTGTTCAGGCTCTTA	2049	0.913382
TCCTTATTGTTCAGGCTCTTAG	2050	0.913201
CCTTATTGTTCAGGCTCTTAGG	2051	0.91163
CTTATTGTTCAGGCTCTTAGGG	2052	0.913745
TTATTGTTCAGGCTCTTAGGGA	2053	0.913745
TATTGTTCAGGCTCTTAGGGAC	2054	0.912536
ATTGTTCAGGCTCTTAGGGACA	2055	0.913624
TTGTTCAGGCTCTTAGGGACAA	2056	0.913926
TGTTCAGGCTCTTAGGGACAAA	2057	0.908547
GTTCAGGCTCTTAGGGACAAAC	2058	0.90891
TTCAGGCTCTTAGGGACAAACT	2059	0.909091
TCAGGCTCTTAGGGACAAACTC	2060	0.902986
CAGGCTCTTAGGGACAAACTCG	2061	0.904618
AGGCTCTTAGGGACAAACTCGA	2062	0.904618
GGCTCTTAGGGACAAACTCGAA	2063	0.901717
GCTCTTAGGGACAAACTCGAAC	2064	0.902321
CTCTTAGGGACAAACTCGAACC	2065	0.902502
TCTTAGGGACAAACTCGAACCT	2066	0.900447
CTTAGGGACAAACTCGAACCTG	2067	0.902502
TTAGGGACAAACTCGAACCTGG	2068	0.902684
TTTGATCTTGGGGGGCTATATG	2094	0.913866
TTGATCTTGGGGGGCTATATGA	2095	0.912778
TGATCTTGGGGGGCTATATGAA	2096	0.912355
GATCTTGGGGGGCTATATGAAG	2097	0.932423
ATCTTGGGGGGCTATATGAAGC	2098	0.932423
TCTTGGGGGGCTATATGAAGCA	2099	0.932483
CTTGGGGGGCTATATGAAGCAA	2100	0.932967
TTGGGGGGCTATATGAAGCAAT	2101	0.933027
TGGGGGGCTATATGAAGCAATT	2102	0.9022
GGGGGGCTATATGAAGCAATTG	2103	0.905102
GGGGGCTATATGAAGCAATTGA	2104	0.906673
GGGGCTATATGAAGCAATTGAG	2105	0.908124
GGGCTATATGAAGCAATTGAGG	2106	0.93067
GGCTATATGAAGCAATTGAGGA	2107	0.93073
GCTATATGAAGCAATTGAGGAG	2108	0.929703
CTATATGAAGCAATTGAGGAGT	2109	0.93206
TATATGAAGCAATTGAGGAGTG	2110	0.933269
ATATGAAGCAATTGAGGAGTGC	2111	0.932785
TATGAAGCAATTGAGGAGTGCC	2112	0.933511
ATGAAGCAATTGAGGAGTGCCT	2113	0.93345
TGAAGCAATTGAGGAGTGCCTG	2114	0.932483
GAAGCAATTGAGGAGTGCCTGA	2115	0.937984
AAGCAATTGAGGAGTGCCTGAT	2116	0.938104
AGCAATTGAGGAGTGCCTGATT	2117	0.938709
GCAATTGAGGAGTGCCTGATTA	2118	0.941006
CAATTGAGGAGTGCCTGATTAA	2119	0.941187
AATTGAGGAGTGCCTGATTAAT	2120	0.933692
ATTGAGGAGTGCCTGATTAATG	2121	0.933813
TTGAGGAGTGCCTGATTAATGA	2122	0.934055
TGAGGAGTGCCTGATTAATGAT	2123	0.933208
GAGGAGTGCCTGATTAATGATC	2124	0.976608
AGGAGTGCCTGATTAATGATCC	2125	0.976608
GGAGTGCCTGATTAATGATCCC	2126	0.976003
GAGTGCCTGATTAATGATCCCT	2127	0.976245
AGTGCCTGATTAATGATCCCTG	2128	0.976185
GTGCCTGATTAATGATCCCTGG	2129	0.976245
TGCCTGATTAATGATCCCTGGG	2130	0.984768
GCCTGATTAATGATCCCTGGGT	2131	0.984768
CCTGATTAATGATCCCTGGGTT	2132	0.984587
CTGATTAATGATCCCTGGGTTT	2133	0.985131
TGATTAATGATCCCTGGGTTTT	2134	0.986158
GATTAATGATCCCTGGGTTTTG	2135	0.985735
ATTAATGATCCCTGGGTTTTGC	2136	0.988092
TTAATGATCCCTGGGTTTTGCT	2137	0.988092
TAATGATCCCTGGGTTTTGCTC	2138	0.922449
AATGATCCCTGGGTTTTGCTCA	2139	0.922449
ATGATCCCTGGGTTTTGCTCAA	2140	0.922449
TGATCCCTGGGTTTTGCTCAAT	2141	0.921905
GATCCCTGGGTTTTGCTCAATG	2142	0.923235
ATCCCTGGGTTTTGCTCAATGC	2143	0.923114
TCTTGGTTCAACTCCTTCCTGA	2166	0.90631
CTTGGTTCAACTCCTTCCTGAC	2167	0.905585
	pos	coverage
CCGATGATTGTCGAACTTGCAGAA	54	0.902563
CGATGATTGTCGAACTTGCAGAAA	55	0.902563
TTGGAGGTGTGTTTCATGTATTCA	147	0.9022
TGGAGGTGTGTTTCATGTATTCAG	148	0.903046
GGAGGTGTGTTTCATGTATTCAGA	149	0.903046
GAGGTGTGTTTCATGTATTCAGAT	150	0.901958
AGGTGTGTTTCATGTATTCAGATT	151	0.901777
GGTGTGTTTCATGTATTCAGATTT	152	0.901777
GTGTGTTTCATGTATTCAGATTTC	153	0.903772
TGTGTTTCATGTATTCAGATTTCC	154	0.903832
GTGTTTCATGTATTCAGATTTCCA	155	0.903893
TGTTTCATGTATTCAGATTTCCAT	156	0.904074
GTTTCATGTATTCAGATTTCCATT	157	0.904074
TTTCATGTATTCAGATTTCCATTT	158	0.904074
TTCATGTATTCAGATTTCCATTTC	159	0.905948
TCATGTATTCAGATTTCCATTTCA	160	0.905766
CATGTATTCAGATTTCCATTTCAT	161	0.905706
ATGTATTCAGATTTCCATTTCATC	162	0.901656
TGTATTCAGATTTCCATTTCATCA	163	0.901173
GTATTCAGATTTCCATTTCATCAA	164	0.90081
TATTCAGATTTCCATTTCATCAAT	165	0.900024
ATTCAGATTTCCATTTCATCAATG	166	0.900024
TTCAGATTTCCATTTCATCAATGA	167	0.90087
TCAGATTTCCATTTCATCAATGAA	168	0.907459
CAGATTTCCATTTCATCAATGAAC	169	0.90214
AGATTTCCATTTCATCAATGAACA	170	0.901414
GATTTCCATTTCATCAATGAACAA	171	0.90087
ATTTCCATTTCATCAATGAACAAG	172	0.90075
TTTCCATTTCATCAATGAACAAGG	173	0.90075
TTCCATTTCATCAATGAACAAGGC	174	0.900085
TTCATCAATGAACAAGGCGAATCA	180	0.901596
TCATCAATGAACAAGGCGAATCAA	181	0.900568
CATCAATGAACAAGGCGAATCAAT	182	0.900326
ATCAATGAACAAGGCGAATCAATA	183	0.900266
CACAGATTTGAAATAATCGAGGGG	243	0.900447
ACAGATTTGAAATAATCGAGGGGA	244	0.900568
CAGATTTGAAATAATCGAGGGGAG	245	0.900568
TAGTAAACAGTATCTGCAACACTA	322	0.911992
AGTAAACAGTATCTGCAACACTAC	323	0.91169
GTAAACAGTATCTGCAACACTACT	324	0.910179
TAAACAGTATCTGCAACACTACTG	325	0.90903
AAACAGTATCTGCAACACTACTGG	326	0.908184
AACAGTATCTGCAACACTACTGGA	327	0.907036
ACAGTATCTGCAACACTACTGGAG	328	0.906129
CAGTATCTGCAACACTACTGGAGC	329	0.905706
AGTATCTGCAACACTACTGGAGCT	330	0.903711
GTATCTGCAACACTACTGGAGCTG	331	0.901173
AACACACACATTCACATTTTTTCA	477	0.901475
ACACACACATTCACATTTTTTCAT	478	0.9022
CACACACATTCACATTTTTTCATT	479	0.904074
ACACACATTCACATTTTTTCATTC	480	0.917251
CACACATTCACATTTTTTCATTCA	481	0.916949
ACACATTCACATTTTTTCATTCAC	482	0.916828
CACATTCACATTTTTTCATTCACT	483	0.908245
ACATTCACATTTTTTCATTCACTG	484	0.908184
CATTCACATTTTTTCATTCACTGG	485	0.908184
CACATTTTTTCATTCACTGGGGAG	489	0.900568
ACATTTTTTCATTCACTGGGGAGG	490	0.900568
CATTTTTTCATTCACTGGGGAGGA	491	0.900568
TTTACCATAAGACAAGAAATGGCC	579	0.907157
TTACCATAAGACAAGAAATGGCCA	580	0.907096
TACCATAAGACAAGAAATGGCCAA	581	0.906492
ACCATAAGACAAGAAATGGCCAAC	582	0.906975
CCATAAGACAAGAAATGGCCAACA	583	0.906975
CATAAGACAAGAAATGGCCAACAG	584	0.907157
ATAAGACAAGAAATGGCCAACAGA	585	0.905464
TAAGACAAGAAATGGCCAACAGAG	586	0.905766
AAGACAAGAAATGGCCAACAGAGG	587	0.905766
AGACAAGAAATGGCCAACAGAGGC	588	0.903651
GACAAGAAATGGCCAACAGAGGCC	589	0.904799
ACAAGAAATGGCCAACAGAGGCCT	590	0.904799
CAAGAAATGGCCAACAGAGGCCTC	591	0.905706
AAGAAATGGCCAACAGAGGCCTCT	592	0.905766
AGAAATGGCCAACAGAGGCCTCTG	593	0.905766
GAAATGGCCAACAGAGGCCTCTGG	594	0.906492
AAATGGCCAACAGAGGCCTCTGGG	595	0.906492
AATGGCCAACAGAGGCCTCTGGGA	596	0.906492
ATGGCCAACAGAGGCCTCTGGGAT	597	0.906552
TGGCCAACAGAGGCCTCTGGGATT	598	0.906069
GGCCAACAGAGGCCTCTGGGATTC	599	0.905948
GCCAACAGAGGCCTCTGGGATTCC	600	0.903349
CCAACAGAGGCCTCTGGGATTCCT	601	0.903349
CAACAGAGGCCTCTGGGATTCCTT	602	0.903349
AACAGAGGCCTCTGGGATTCCTTT	603	0.909393
ACAGAGGCCTCTGGGATTCCTTTC	604	0.909212
CAGAGGCCTCTGGGATTCCTTTCG	605	0.909756
AGAGGCCTCTGGGATTCCTTTCGT	606	0.913806
GAGGCCTCTGGGATTCCTTTCGTC	607	0.913806
AGGCCTCTGGGATTCCTTTCGTCA	608	0.913443
TCCGAAAGAGGCGAAGAAACAATT	633	0.917916
CCGAAAGAGGCGAAGAAACAATTG	634	0.917855
CGAAAGAGGCGAAGAAACAATTGA	635	0.917855
GAAAGAGGCGAAGAAACAATTGAA	636	0.919125
AAAGAGGCGAAGAAACAATTGAAG	637	0.919125
AAGAGGCGAAGAAACAATTGAAGA	638	0.919064
AGAGGCGAAGAAACAATTGAAGAA	639	0.920878
GAGGCGAAGAAACAATTGAAGAAA	640	0.920878
ATGCGCAGGCTTGCCGACCAAAGT	684	0.941248
TGCGCAGGCTTGCCGACCAAAGTC	685	0.941368
GCGCAGGCTTGCCGACCAAAGTCT	686	0.941368
CGCAGGCTTGCCGACCAAAGTCTC	687	0.942456
GCAGGCTTGCCGACCAAAGTCTCC	688	0.942456
CAGGCTTGCCGACCAAAGTCTCCC	689	0.94288
AGGCTTGCCGACCAAAGTCTCCCA	690	0.947655
GGCTTGCCGACCAAAGTCTCCCAC	691	0.948078
GCTTGCCGACCAAAGTCTCCCACC	692	0.950737
CTTGCCGACCAAAGTCTCCCACCG	693	0.948441
TTGCCGACCAAAGTCTCCCACCGA	694	0.948199
TGCCGACCAAAGTCTCCCACCGAA	695	0.947534
GCCGACCAAAGTCTCCCACCGAAC	696	0.949045
CCGACCAAAGTCTCCCACCGAACT	697	0.949105
CGACCAAAGTCTCCCACCGAACTT	698	0.949105
GACCAAAGTCTCCCACCGAACTTC	699	0.954001
ACCAAAGTCTCCCACCGAACTTCT	700	0.976547
CCAAAGTCTCCCACCGAACTTCTC	701	0.976487
CAAAGTCTCCCACCGAACTTCTCC	702	0.979147
AAAGTCTCCCACCGAACTTCTCCT	703	0.919125
AAGTCTCCCACCGAACTTCTCCTG	704	0.919125
AGTCTCCCACCGAACTTCTCCTGC	705	0.919185
GTCTCCCACCGAACTTCTCCTGCC	706	0.918218
TCTCCCACCGAACTTCTCCTGCCT	707	0.918218
CTCCCACCGAACTTCTCCTGCCTT	708	0.919608
TCCCACCGAACTTCTCCTGCCTTG	709	0.919246
CCCACCGAACTTCTCCTGCCTTGA	710	0.919064
CCACCGAACTTCTCCTGCCTTGAG	711	0.916888
CACCGAACTTCTCCTGCCTTGAGA	712	0.916888
ACCGAACTTCTCCTGCCTTGAGAA	713	0.915679
CCGAACTTCTCCTGCCTTGAGAAT	714	0.913926
CGAACTTCTCCTGCCTTGAGAATT	715	0.913866
GAACTTCTCCTGCCTTGAGAATTT	716	0.913926
AACTTCTCCTGCCTTGAGAATTTT	717	0.914108
ACTTCTCCTGCCTTGAGAATTTTA	718	0.914471
CTTCTCCTGCCTTGAGAATTTTAG	719	0.915075
TTCTCCTGCCTTGAGAATTTTAGA	720	0.915377
TCTCCTGCCTTGAGAATTTTAGAG	721	0.914954
CTCCTGCCTTGAGAATTTTAGAGC	722	0.914954
TCCTGCCTTGAGAATTTTAGAGCC	723	0.913141
CCTGCCTTGAGAATTTTAGAGCCT	724	0.913685
CTGCCTTGAGAATTTTAGAGCCTA	725	0.913866
TGCCTTGAGAATTTTAGAGCCTAT	726	0.914289
GCCTTGAGAATTTTAGAGCCTATG	727	0.91435
CCTTGAGAATTTTAGAGCCTATGT	728	0.91435
CTTGAGAATTTTAGAGCCTATGTG	729	0.913866
TTGAGAATTTTAGAGCCTATGTGG	730	0.914833
TGAGAATTTTAGAGCCTATGTGGA	731	0.914833
GAGAATTTTAGAGCCTATGTGGAT	732	0.912476
AGAATTTTAGAGCCTATGTGGATG	733	0.909454
GAATTTTAGAGCCTATGTGGATGG	734	0.909635
AATTTTAGAGCCTATGTGGATGGA	735	0.911327
ATTTTAGAGCCTATGTGGATGGAT	736	0.911327
TTTTAGAGCCTATGTGGATGGATT	737	0.912536
TTTAGAGCCTATGTGGATGGATTC	738	0.93472
TTAGAGCCTATGTGGATGGATTCG	739	0.932
TAGAGCCTATGTGGATGGATTCGA	740	0.932
AGAGCCTATGTGGATGGATTCGAA	741	0.93073
GAGCCTATGTGGATGGATTCGAAC	742	0.930609
AGCCTATGTGGATGGATTCGAACC	743	0.930488
GCCTATGTGGATGGATTCGAACCG	744	0.925351
CCTATGTGGATGGATTCGAACCGA	745	0.925774
CTATGTGGATGGATTCGAACCGAA	746	0.925471
TATGTGGATGGATTCGAACCGAAC	747	0.925411
ATGTGGATGGATTCGAACCGAACG	748	0.92529
TGTGGATGGATTCGAACCGAACGG	749	0.92529
GTGGATGGATTCGAACCGAACGGC	750	0.921663
TGGATGGATTCGAACCGAACGGCT	751	0.921301
GGATGGATTCGAACCGAACGGCTG	752	0.920575
GATGGATTCGAACCGAACGGCTGC	753	0.925955
ATGGATTCGAACCGAACGGCTGCA	754	0.925895
TGGATTCGAACCGAACGGCTGCAT	755	0.925895
GGATTCGAACCGAACGGCTGCATT	756	0.928433
GATTCGAACCGAACGGCTGCATTG	757	0.931697
ATTCGAACCGAACGGCTGCATTGA	758	0.931274
TTCGAACCGAACGGCTGCATTGAG	759	0.928131
TCGAACCGAACGGCTGCATTGAGG	760	0.927889
CGAACCGAACGGCTGCATTGAGGG	761	0.927889
GAACCGAACGGCTGCATTGAGGGC	762	0.929461
AACCGAACGGCTGCATTGAGGGCA	763	0.932241
ACCGAACGGCTGCATTGAGGGCAA	764	0.932241
CCGAACGGCTGCATTGAGGGCAAG	765	0.931818
CGAACGGCTGCATTGAGGGCAAGC	766	0.93212
GAACGGCTGCATTGAGGGCAAGCT	767	0.932241
AACGGCTGCATTGAGGGCAAGCTT	768	0.966272
ACGGCTGCATTGAGGGCAAGCTTT	769	0.966272
CGGCTGCATTGAGGGCAAGCTTTC	770	0.966816
GGCTGCATTGAGGGCAAGCTTTCT	771	0.972437
GCTGCATTGAGGGCAAGCTTTCTC	772	0.972558
CTGCATTGAGGGCAAGCTTTCTCA	773	0.972558
TGCATTGAGGGCAAGCTTTCTCAA	774	0.973102
GCATTGAGGGCAAGCTTTCTCAAA	775	0.973586
CATTGAGGGCAAGCTTTCTCAAAT	776	0.97685
ATTGAGGGCAAGCTTTCTCAAATG	777	0.977333
TTGAGGGCAAGCTTTCTCAAATGT	778	0.976487
TGAGGGCAAGCTTTCTCAAATGTC	779	0.976306
AAAGAAGTGAATGCCCAAATTGAA	804	0.910118
AAGAAGTGAATGCCCAAATTGAAC	805	0.909756
AGAAGTGAATGCCCAAATTGAACC	806	0.91036
GAAGTGAATGCCCAAATTGAACCT	807	0.905827
AAGTGAATGCCCAAATTGAACCTT	808	0.906915
AGTGAATGCCCAAATTGAACCTTT	809	0.907398
GTGAATGCCCAAATTGAACCTTTT	810	0.906975
GAAGGAGAAGGGATCCCATTATAT	945	0.905162
AAGGAGAAGGGATCCCATTATATG	946	0.905222
AGGAGAAGGGATCCCATTATATGA	947	0.905222
GGAGAAGGGATCCCATTATATGAT	948	0.906552
GAGAAGGGATCCCATTATATGATG	949	0.906673
AGAAGGGATCCCATTATATGATGC	950	0.906673
AAACATTCTTTGGATGGAAAGAAC	988	0.912597
AACATTCTTTGGATGGAAAGAACC	989	0.913322
ACATTCTTTGGATGGAAAGAACCT	990	0.91435
CATTCTTTGGATGGAAAGAACCTT	991	0.912053
AAACATGGCACCAGAGAAGGTAGA	1169	0.908184
CATGGCACCAGAGAAGGTAGACTT	1172	0.900206
ATGGCACCAGAGAAGGTAGACTTT	1173	0.900326
TGGCACCAGAGAAGGTAGACTTTG	1174	0.900689
GGCACCAGAGAAGGTAGACTTTGA	1175	0.900991
TTCAACAAGGCCTGTGAGCTAACT	1284	0.909091
TCAACAAGGCCTGTGAGCTAACTG	1285	0.908547
CAACAAGGCCTGTGAGCTAACTGA	1286	0.908366
AACAAGGCCTGTGAGCTAACTGAT	1287	0.907701
ACAAGGCCTGTGAGCTAACTGATT	1288	0.90764
CAAGGCCTGTGAGCTAACTGATTC	1289	0.907519
GTAGCCCCAATTGAACACATTGCA	1347	0.901777
TAGCCCCAATTGAACACATTGCAA	1348	0.908607
AGCCCCAATTGAACACATTGCAAG	1349	0.908789
CCCATGATAAGCAAGTGCAGAACT	1503	0.905464
CCATGATAAGCAAGTGCAGAACTA	1504	0.905464
CATGATAAGCAAGTGCAGAACTAA	1505	0.905222
ATGATAAGCAAGTGCAGAACTAAA	1506	0.905464
TGATAAGCAAGTGCAGAACTAAAG	1507	0.905585
GATAAGCAAGTGCAGAACTAAAGA	1508	0.905525
TGCAGAACTAAAGAGGGAAGGCGA	1518	0.900024
GCAGAACTAAAGAGGGAAGGCGAA	1519	0.900024
AAACCAATTTATATGGATTCATCA	1543	0.907701
AACCAATTTATATGGATTCATCAT	1544	0.908245
ACCAATTTATATGGATTCATCATA	1545	0.908063
CCAATTTATATGGATTCATCATAA	1546	0.908063
CAATTTATATGGATTCATCATAAA	1547	0.908305
AATTTATATGGATTCATCATAAAG	1548	0.907701
ATTTATATGGATTCATCATAAAGG	1549	0.907701
TTTATATGGATTCATCATAAAGGG	1550	0.907882
TTATATGGATTCATCATAAAGGGA	1551	0.905222
TATATGGATTCATCATAAAGGGAA	1552	0.905343
ATATGGATTCATCATAAAGGGAAG	1553	0.905222
TATGGATTCATCATAAAGGGAAGA	1554	0.906371
ATGGATTCATCATAAAGGGAAGAT	1555	0.906431
TGGATTCATCATAAAGGGAAGATC	1556	0.906431
ATGTTCTTGTATGTGAGGACAAAC	1734	0.903046
TGTTCTTGTATGTGAGGACAAACG	1735	0.903409
GTTCTTGTATGTGAGGACAAACGG	1736	0.903409
TTCTTGTATGTGAGGACAAACGGA	1737	0.902623
TCTTGTATGTGAGGACAAACGGAA	1738	0.902502
CTTGTATGTGAGGACAAACGGAAC	1739	0.902442
TTGTATGTGAGGACAAACGGAACA	1740	0.903046
TGTATGTGAGGACAAACGGAACAT	1741	0.904618
GTATGTGAGGACAAACGGAACATC	1742	0.904618
TATGTGAGGACAAACGGAACATCA	1743	0.905827
ATGTGAGGACAAACGGAACATCAA	1744	0.905827
TGTGAGGACAAACGGAACATCAAA	1745	0.905827
AAATGAAATGGGGAATGGAGATGA	1774	0.916344
AATGAAATGGGGAATGGAGATGAG	1775	0.916344
ATGAAATGGGGAATGGAGATGAGA	1776	0.914168
TGAAATGGGGAATGGAGATGAGAC	1777	0.914108
GAAATGGGGAATGGAGATGAGACG	1778	0.913382
AAATGGGGAATGGAGATGAGACGT	1779	0.91036
AATGGGGAATGGAGATGAGACGTT	1780	0.910421
ATGGGGAATGGAGATGAGACGTTG	1781	0.910662
TGGGGAATGGAGATGAGACGTTGC	1782	0.910844
GGGGAATGGAGATGAGACGTTGCC	1783	0.910965
GGGAATGGAGATGAGACGTTGCCT	1784	0.910965
GGAATGGAGATGAGACGTTGCCTC	1785	0.90891
GAATGGAGATGAGACGTTGCCTCC	1786	0.90897
AATGGAGATGAGACGTTGCCTCCT	1787	0.90903
ATGGAGATGAGACGTTGCCTCCTT	1788	0.911267
TGGAGATGAGACGTTGCCTCCTTC	1789	0.911509
GGAGATGAGACGTTGCCTCCTTCA	1790	0.911509
GAGATGAGACGTTGCCTCCTTCAG	1791	0.90764
AGATGAGACGTTGCCTCCTTCAGT	1792	0.907398
GATGAGACGTTGCCTCCTTCAGTC	1793	0.907519
ATGAGACGTTGCCTCCTTCAGTCA	1794	0.90631
TGAGACGTTGCCTCCTTCAGTCAC	1795	0.90631
GAGACGTTGCCTCCTTCAGTCACT	1796	0.906371
AGACGTTGCCTCCTTCAGTCACTC	1797	0.905283
GACGTTGCCTCCTTCAGTCACTCC	1798	0.905283
ACGTTGCCTCCTTCAGTCACTCCA	1799	0.905283
CGTTGCCTCCTTCAGTCACTCCAG	1800	0.905343
GTTGCCTCCTTCAGTCACTCCAGC	1801	0.905404
TTGCCTCCTTCAGTCACTCCAGCA	1802	0.906129
TGCCTCCTTCAGTCACTCCAGCAG	1803	0.90619
GCCTCCTTCAGTCACTCCAGCAGA	1804	0.90619
CCTCCTTCAGTCACTCCAGCAGAT	1805	0.90619
AGACATGACCAAAGAGTTTTTTGA	1868	0.902623
GACATGACCAAAGAGTTTTTTGAG	1869	0.909333
ACATGACCAAAGAGTTTTTTGAGA	1870	0.908184
CATGACCAAAGAGTTTTTTGAGAA	1871	0.907157
ATGACCAAAGAGTTTTTTGAGAAT	1872	0.904497
TGACCAAAGAGTTTTTTGAGAATA	1873	0.904739
GACCAAAGAGTTTTTTGAGAATAA	1874	0.904558
ACCAAAGAGTTTTTTGAGAATAAA	1875	0.904074
CCAAAGAGTTTTTTGAGAATAAAT	1876	0.902684
CAAAGAGTTTTTTGAGAATAAATC	1877	0.902261
AAAGAGTTTTTTGAGAATAAATCA	1878	0.903288
AAGAGTTTTTTGAGAATAAATCAG	1879	0.903228
AGAGTTTTTTGAGAATAAATCAGA	1880	0.903409
GAGTTTTTTGAGAATAAATCAGAA	1881	0.904678
AGTTTTTTGAGAATAAATCAGAAG	1882	0.901173
GTTTTTTGAGAATAAATCAGAAGC	1883	0.900024
TTTTGAGAATAAATCAGAAGCATG	1886	0.900024
TTTGAGAATAAATCAGAAGCATGG	1887	0.902744
TTGAGAATAAATCAGAAGCATGGC	1888	0.902744
TGAGAATAAATCAGAAGCATGGCC	1889	0.902744
GAGAATAAATCAGAAGCATGGCCC	1890	0.901294
AGAATAAATCAGAAGCATGGCCCA	1891	0.901656
GAATAAATCAGAAGCATGGCCCAT	1892	0.901838
AATAAATCAGAAGCATGGCCCATT	1893	0.90492
ATAAATCAGAAGCATGGCCCATTG	1894	0.906371
TAAATCAGAAGCATGGCCCATTGG	1895	0.907519
AAACTGCTCCTTATTGTTCAGGCT	2043	0.903349
AACTGCTCCTTATTGTTCAGGCTC	2044	0.903167
ACTGCTCCTTATTGTTCAGGCTCT	2045	0.903349
CTGCTCCTTATTGTTCAGGCTCTT	2046	0.902382
TGCTCCTTATTGTTCAGGCTCTTA	2047	0.911327
GCTCCTTATTGTTCAGGCTCTTAG	2048	0.911327
CTCCTTATTGTTCAGGCTCTTAGG	2049	0.911569
TCCTTATTGTTCAGGCTCTTAGGG	2050	0.91163
CCTTATTGTTCAGGCTCTTAGGGA	2051	0.91163
CTTATTGTTCAGGCTCTTAGGGAC	2052	0.912536
TTATTGTTCAGGCTCTTAGGGACA	2053	0.912415
TATTGTTCAGGCTCTTAGGGACAA	2054	0.911086
ATTGTTCAGGCTCTTAGGGACAAA	2055	0.907761
TTGTTCAGGCTCTTAGGGACAAAC	2056	0.908486
TGTTCAGGCTCTTAGGGACAAACT	2057	0.908547
GTTCAGGCTCTTAGGGACAAACTC	2058	0.902805
TTCAGGCTCTTAGGGACAAACTCG	2059	0.902805
TCAGGCTCTTAGGGACAAACTCGA	2060	0.902805
CAGGCTCTTAGGGACAAACTCGAA	2061	0.901717
AGGCTCTTAGGGACAAACTCGAAC	2062	0.901717
GGCTCTTAGGGACAAACTCGAACC	2063	0.901717
GCTCTTAGGGACAAACTCGAACCT	2064	0.900266
CTCTTAGGGACAAACTCGAACCTG	2065	0.900447
TCTTAGGGACAAACTCGAACCTGG	2066	0.900447
TTTGATCTTGGGGGGCTATATGAA	2094	0.912294
TTGATCTTGGGGGGCTATATGAAG	2095	0.912113
TGATCTTGGGGGGCTATATGAAGC	2096	0.912174
GATCTTGGGGGGCTATATGAAGCA	2097	0.932362
ATCTTGGGGGGCTATATGAAGCAA	2098	0.93206
TCTTGGGGGGCTATATGAAGCAAT	2099	0.932181
CTTGGGGGGCTATATGAAGCAATT	2100	0.9022
TTGGGGGGCTATATGAAGCAATTG	2101	0.9022
TGGGGGGCTATATGAAGCAATTGA	2102	0.9022
GGGGGGCTATATGAAGCAATTGAG	2103	0.90486
GGGGGCTATATGAAGCAATTGAGG	2104	0.906431
GGGGCTATATGAAGCAATTGAGGA	2105	0.908063
GGGCTATATGAAGCAATTGAGGAG	2106	0.929582
GGCTATATGAAGCAATTGAGGAGT	2107	0.929703
GCTATATGAAGCAATTGAGGAGTG	2108	0.929703
CTATATGAAGCAATTGAGGAGTGC	2109	0.931576
TATATGAAGCAATTGAGGAGTGCC	2110	0.932483
ATATGAAGCAATTGAGGAGTGCCT	2111	0.932423
TATGAAGCAATTGAGGAGTGCCTG	2112	0.932423
ATGAAGCAATTGAGGAGTGCCTGA	2113	0.932362
TGAAGCAATTGAGGAGTGCCTGAT	2114	0.932423
GAAGCAATTGAGGAGTGCCTGATT	2115	0.937923
AAGCAATTGAGGAGTGCCTGATTA	2116	0.937984
AGCAATTGAGGAGTGCCTGATTAA	2117	0.938588
GCAATTGAGGAGTGCCTGATTAAT	2118	0.93339
CAATTGAGGAGTGCCTGATTAATG	2119	0.933692
AATTGAGGAGTGCCTGATTAATGA	2120	0.933692
ATTGAGGAGTGCCTGATTAATGAT	2121	0.932967
TTGAGGAGTGCCTGATTAATGATC	2122	0.933088
TGAGGAGTGCCTGATTAATGATCC	2123	0.933088
GAGGAGTGCCTGATTAATGATCCC	2124	0.976003
AGGAGTGCCTGATTAATGATCCCT	2125	0.976003
GGAGTGCCTGATTAATGATCCCTG	2126	0.975943
GAGTGCCTGATTAATGATCCCTGG	2127	0.976185
AGTGCCTGATTAATGATCCCTGGG	2128	0.976185
GTGCCTGATTAATGATCCCTGGGT	2129	0.976245
TGCCTGATTAATGATCCCTGGGTT	2130	0.984587
GCCTGATTAATGATCCCTGGGTTT	2131	0.984526
CCTGATTAATGATCCCTGGGTTTT	2132	0.984526
CTGATTAATGATCCCTGGGTTTTG	2133	0.984647
TGATTAATGATCCCTGGGTTTTGC	2134	0.985675
GATTAATGATCCCTGGGTTTTGCT	2135	0.985675
ATTAATGATCCCTGGGTTTTGCTC	2136	0.922389
TTAATGATCCCTGGGTTTTGCTCA	2137	0.922389
TAATGATCCCTGGGTTTTGCTCAA	2138	0.922328
AATGATCCCTGGGTTTTGCTCAAT	2139	0.921784
ATGATCCCTGGGTTTTGCTCAATG	2140	0.921663
TGATCCCTGGGTTTTGCTCAATGC	2141	0.921603
	pos	coverage
CCGATGATTGTCGAACTTGCAGAAA	54	0.902563
TTGGAGGTGTGTTTCATGTATTCAG	147	0.9022
TGGAGGTGTGTTTCATGTATTCAGA	148	0.903046
GGAGGTGTGTTTCATGTATTCAGAT	149	0.900508
GAGGTGTGTTTCATGTATTCAGATT	150	0.901717
AGGTGTGTTTCATGTATTCAGATTT	151	0.901777
GTGTGTTTCATGTATTCAGATTTCC	153	0.903772
TGTGTTTCATGTATTCAGATTTCCA	154	0.903772
GTGTTTCATGTATTCAGATTTCCAT	155	0.900689
TGTTTCATGTATTCAGATTTCCATT	156	0.904074
GTTTCATGTATTCAGATTTCCATTT	157	0.904074
TTTCATGTATTCAGATTTCCATTTC	158	0.903107
TTCATGTATTCAGATTTCCATTTCA	159	0.905766
TCATGTATTCAGATTTCCATTTCAT	160	0.905706
CATGTATTCAGATTTCCATTTCATC	161	0.901475
ATGTATTCAGATTTCCATTTCATCA	162	0.901173
TGTATTCAGATTTCCATTTCATCAA	163	0.90081
TATTCAGATTTCCATTTCATCAATG	165	0.900024
TCAGATTTCCATTTCATCAATGAAC	168	0.902019
CAGATTTCCATTTCATCAATGAACA	169	0.901294
GATTTCCATTTCATCAATGAACAAG	171	0.900568
ATTTCCATTTCATCAATGAACAAGG	172	0.90075
TTCATCAATGAACAAGGCGAATCAA	180	0.900568
TCATCAATGAACAAGGCGAATCAAT	181	0.900326
CACAGATTTGAAATAATCGAGGGGA	243	0.900447
ACAGATTTGAAATAATCGAGGGGAG	244	0.900568
TAGTAAACAGTATCTGCAACACTAC	322	0.911569
AGTAAACAGTATCTGCAACACTACT	323	0.908789
GTAAACAGTATCTGCAACACTACTG	324	0.908366
TAAACAGTATCTGCAACACTACTGG	325	0.908184
AAACAGTATCTGCAACACTACTGGA	326	0.905162
AACAGTATCTGCAACACTACTGGAG	327	0.906008
ACAGTATCTGCAACACTACTGGAGC	328	0.905706
CAGTATCTGCAACACTACTGGAGCT	329	0.903107
AGTATCTGCAACACTACTGGAGCTG	330	0.901173
AACACACACATTCACATTTTTTCAT	477	0.901475
ACACACACATTCACATTTTTTCATT	478	0.901958
CACACACATTCACATTTTTTCATTC	479	0.902865
ACACACATTCACATTTTTTCATTCA	480	0.916828
CACACATTCACATTTTTTCATTCAC	481	0.916767
ACACATTCACATTTTTTCATTCACT	482	0.907942
CACATTCACATTTTTTCATTCACTG	483	0.908124
ACATTCACATTTTTTCATTCACTGG	484	0.908184
CACATTTTTTCATTCACTGGGGAGG	489	0.900568
ACATTTTTTCATTCACTGGGGAGGA	490	0.900568
TTTACCATAAGACAAGAAATGGCCA	579	0.907096
TTACCATAAGACAAGAAATGGCCAA	580	0.906492
TACCATAAGACAAGAAATGGCCAAC	581	0.90359
ACCATAAGACAAGAAATGGCCAACA	582	0.906975
CCATAAGACAAGAAATGGCCAACAG	583	0.906613
CATAAGACAAGAAATGGCCAACAGA	584	0.903772
ATAAGACAAGAAATGGCCAACAGAG	585	0.905283
TAAGACAAGAAATGGCCAACAGAGG	586	0.905766
AAGACAAGAAATGGCCAACAGAGGC	587	0.90347
AGACAAGAAATGGCCAACAGAGGCC	588	0.90353
GACAAGAAATGGCCAACAGAGGCCT	589	0.904799
ACAAGAAATGGCCAACAGAGGCCTC	590	0.903651
CAAGAAATGGCCAACAGAGGCCTCT	591	0.905706
AAGAAATGGCCAACAGAGGCCTCTG	592	0.905766
AGAAATGGCCAACAGAGGCCTCTGG	593	0.905766
GAAATGGCCAACAGAGGCCTCTGGG	594	0.906492
AAATGGCCAACAGAGGCCTCTGGGA	595	0.906492
AATGGCCAACAGAGGCCTCTGGGAT	596	0.905464
ATGGCCAACAGAGGCCTCTGGGATT	597	0.905948
TGGCCAACAGAGGCCTCTGGGATTC	598	0.905948
GGCCAACAGAGGCCTCTGGGATTCC	599	0.903349
GCCAACAGAGGCCTCTGGGATTCCT	600	0.903349
CCAACAGAGGCCTCTGGGATTCCTT	601	0.903349
CAACAGAGGCCTCTGGGATTCCTTT	602	0.902926
AACAGAGGCCTCTGGGATTCCTTTC	603	0.909151
ACAGAGGCCTCTGGGATTCCTTTCG	604	0.909151
CAGAGGCCTCTGGGATTCCTTTCGT	605	0.909333
AGAGGCCTCTGGGATTCCTTTCGTC	606	0.913806
GAGGCCTCTGGGATTCCTTTCGTCA	607	0.91308
TCCGAAAGAGGCGAAGAAACAATTG	633	0.917855
CCGAAAGAGGCGAAGAAACAATTGA	634	0.917855
CGAAAGAGGCGAAGAAACAATTGAA	635	0.917493
GAAAGAGGCGAAGAAACAATTGAAG	636	0.919125
AAAGAGGCGAAGAAACAATTGAAGA	637	0.919064
AAGAGGCGAAGAAACAATTGAAGAA	638	0.917432
AGAGGCGAAGAAACAATTGAAGAAA	639	0.920878
ATGCGCAGGCTTGCCGACCAAAGTC	684	0.941187
TGCGCAGGCTTGCCGACCAAAGTCT	685	0.941368
GCGCAGGCTTGCCGACCAAAGTCTC	686	0.940583
CGCAGGCTTGCCGACCAAAGTCTCC	687	0.942456
GCAGGCTTGCCGACCAAAGTCTCCC	688	0.942456
CAGGCTTGCCGACCAAAGTCTCCCA	689	0.941429
AGGCTTGCCGACCAAAGTCTCCCAC	690	0.947655
GGCTTGCCGACCAAAGTCTCCCACC	691	0.948017
GCTTGCCGACCAAAGTCTCCCACCG	692	0.948138
CTTGCCGACCAAAGTCTCCCACCGA	693	0.947776
TTGCCGACCAAAGTCTCCCACCGAA	694	0.947534
TGCCGACCAAAGTCTCCCACCGAAC	695	0.946446
GCCGACCAAAGTCTCCCACCGAACT	696	0.949045
CCGACCAAAGTCTCCCACCGAACTT	697	0.949105
CGACCAAAGTCTCCCACCGAACTTC	698	0.948864
GACCAAAGTCTCCCACCGAACTTCT	699	0.953518
ACCAAAGTCTCCCACCGAACTTCTC	700	0.976366
CCAAAGTCTCCCACCGAACTTCTCC	701	0.976003
CAAAGTCTCCCACCGAACTTCTCCT	702	0.919004
AAAGTCTCCCACCGAACTTCTCCTG	703	0.919125
AAGTCTCCCACCGAACTTCTCCTGC	704	0.919064
AGTCTCCCACCGAACTTCTCCTGCC	705	0.918158
GTCTCCCACCGAACTTCTCCTGCCT	706	0.918218
TCTCCCACCGAACTTCTCCTGCCTT	707	0.918097
CTCCCACCGAACTTCTCCTGCCTTG	708	0.919185
TCCCACCGAACTTCTCCTGCCTTGA	709	0.919064
CCCACCGAACTTCTCCTGCCTTGAG	710	0.916647
CCACCGAACTTCTCCTGCCTTGAGA	711	0.916888
CACCGAACTTCTCCTGCCTTGAGAA	712	0.915679
ACCGAACTTCTCCTGCCTTGAGAAT	713	0.913141
CCGAACTTCTCCTGCCTTGAGAATT	714	0.913866
CGAACTTCTCCTGCCTTGAGAATTT	715	0.913866
GAACTTCTCCTGCCTTGAGAATTTT	716	0.913926
AACTTCTCCTGCCTTGAGAATTTTA	717	0.914108
ACTTCTCCTGCCTTGAGAATTTTAG	718	0.914471
CTTCTCCTGCCTTGAGAATTTTAGA	719	0.914591
TTCTCCTGCCTTGAGAATTTTAGAG	720	0.914954
TCTCCTGCCTTGAGAATTTTAGAGC	721	0.914954
CTCCTGCCTTGAGAATTTTAGAGCC	722	0.913141
TCCTGCCTTGAGAATTTTAGAGCCT	723	0.913141
CCTGCCTTGAGAATTTTAGAGCCTA	724	0.913685
CTGCCTTGAGAATTTTAGAGCCTAT	725	0.913866
TGCCTTGAGAATTTTAGAGCCTATG	726	0.914289
GCCTTGAGAATTTTAGAGCCTATGT	727	0.91435
CCTTGAGAATTTTAGAGCCTATGTG	728	0.913806
CTTGAGAATTTTAGAGCCTATGTGG	729	0.913806
TTGAGAATTTTAGAGCCTATGTGGA	730	0.914833
TGAGAATTTTAGAGCCTATGTGGAT	731	0.912355
GAGAATTTTAGAGCCTATGTGGATG	732	0.90903
AGAATTTTAGAGCCTATGTGGATGG	733	0.909454
GAATTTTAGAGCCTATGTGGATGGA	734	0.90903
AATTTTAGAGCCTATGTGGATGGAT	735	0.911327
[truncated: 2,375 more rows]
