# Supplementary material for: A Susceptible Cell‐Selective Delivery (SCSD) of mRNA‐Encoded Cas13d Against Influenza Infection
Source: Adv Sci (Weinh). 2025 Jan 10;12(9):2414651. doi: 10.1002/advs.202414651 (PMC11884569; doi:10.1002/advs.202414651)
Supplement: Supplementary file 2 — Supporting Data Files [file ADVS-12-2414651-s001.zip › PD-Data File 4.xlsx]

## Sheet: Sheet1
ATAATGAAAGGGGTATACATT
TAATGAAAGGGGTATACATTA
TAATGAAAGGGGTATACATTAA
AATGAAAGGGGTATACATTAA
AGGCCAGGCAGATGGTGCAGG
GGCCAGGCAGATGGTGCAGGC
AAATTGCTTCAAATGAGAACA
ATGGGGAATGGAGATGAGACG
AAACCAATTTATATGGATTCA
GGCGAAGAAACAATTGAAGAA
GGCGAAGAAACAATTGAAGAAA
GCGAAGAAACAATTGAAGAAA
GATGATTGATGGAATTGGGAG
AAACATTCTTTGGATGGAAAGAA
AACATTCTTTGGATGGAAAGAA
ATCTTGGTTCAACTCCTTCCT
TCTTGGTTCAACTCCTTCCTG
TCTTGGTTCAACTCCTTCCTC
TCTTGGTTCAACTCCTTCCTCA
CTTGGTTCAACTCCTTCCTCA
TGAGGGCAGAAATCATAAGGA
AGGGCAAGCTTTCTCAAATGT
AGGGCAAGCTTTCTCAAATGTC
GGGCAAGCTTTCTCAAATGTC
GCTGTAACCACTGAAGTGGCA
GCTGTAACCACTGAAGTGGCAT
CTGTAACCACTGAAGTGGCAT
CTGTAACCACTGAAGTGGCATT
CTGTAACCACTGAAGTGGCATTT
TGTAACCACTGAAGTGGCATT
TGTAACCACTGAAGTGGCATTT
GTAACCACTGAAGTGGCATTT
AAATGAAATGGGGAATGGAGAT
AATGAAATGGGGAATGGAGAT
ACATTCTTTGGATGGAAAGAA
CATAGGCAGATGGTGGCAACA
AGGCAGATGGTGCAGGCAATG
AGGCAGATGGTGCAGGCAATGA
AGGCAGATGGTGCAGGCAATGAG
GGCAGATGGTGCAGGCAATGA
GGCAGATGGTGCAGGCAATGAG
GCAGATGGTGCAGGCAATGAG
CACTTGATATTGTGGATTCTT
CTGAAGTGGGCTCTTGGTGAA
ATTCTTTGGATGGAAAGAACC
TCACCGTGCCCAGTGAGCGAG
CTTATGAACAGATGGAAACTG
ATCAGTTGCTCACAAATCTTG
AATGGATCCCAGAATGTGCTC
CTCTCTATCGTTCCATCAGGC
AATAGCCAAATATACAGCTTA
TAGCCAAATATACAGCTTAAT
TAGCCAAATATACAGCTTAATC
AGCCAAATATACAGCTTAATC
ATTTGAAGATTTAAGATTGTT
TAGTAAACAGTATCTGCAACA
TTTCATGTATTCAGATTTCCATT
TTTCATGTATTCAGATTTCCA
TTTCATGTATTCAGATTTCCAT
TTTCATGTATTCAGATTTCCATTT
TTCATGTATTCAGATTTCCATTT
TTCATGTATTCAGATTTCCAT
TTCATGTATTCAGATTTCCATT
TCATGTATTCAGATTTCCATT
TCATGTATTCAGATTTCCATTT
CACTGAAGTGGCATTTGGCCT
CACTGAAGTGGCATTTGGCCTG
ACTGAAGTGGCATTTGGCCTG
ATGCAACTGAGATTAGGGCAT
TGCCTCCTTCAGTCACTCCAG
AGGCCAAACCAGTGTGCAACC
CTCCTTCAGTCACTCCAGCAG
TCCTTCAGTCACTCCAGCAGA
AATTGAGGAGTGCCTGATTAA
CATTTGAAGATTTAAGATTGT
AGTCAGGCCAGGCAGATGGTG
GCTAGTCAGGCCAGGCAGATG
GCTAGTCAGGCCAGGCAGATGG
CTAGTCAGGCCAGGCAGATGG
ATCTTGCACCTGATATTGTGG
AAATGGCCAACAGAGGCCTCTGG
AAATGGCCAACAGAGGCCTCT
AAATGGCCAACAGAGGCCTCTG
AATGGCCAACAGAGGCCTCTGG
ATGGCCAACAGAGGCCTCTGG
AAATGAAATGGGGAATGGAGA
GAACAGATGGAAACTGATGGA
AACAGATGGAAACTGATGGAG
AACAGATGGAAACTGATGGAGA
ACAGATGGAAACTGATGGAGA
AAACCAATTTATATGGATTCAT
AACCAATTTATATGGATTCAT
AACCAATTTATATGGATTCATC
ACCAATTTATATGGATTCATC
TTTGAAGATTTAAGATTGTTAA
CATGGGCCTCATATACAATAG
TTAGAGCCTATGTGGATGGAT
ATCATGGCAGCATTCACTGGA
GAGGTGTGTTTCATGTATTCA
GAGGTGTGTTTCATGTATTCAG
AGGTGTGTTTCATGTATTCAG
TGAGAGGATCAGTTGCTCACA
CAGGCCAAACCAGTGTGCAAC
GGCCAACAGAGGCCTCTGGGA
CAGCACAGGTCTCATAGGCAG
TGCCATTCTGCTGCATTTGAA
AAACTCAGTGATCATGAAGGA
AAACTCAGTGATCATGAAGGAC
AACTCAGTGATCATGAAGGAC
AGTTATTCTGCTGGTGCACTT
CATCTTGGTTCAACTCCTTCC
CATCTTGGTTCAACTCCTTCCT
GTATTCAGATTTCCATTTCATCA
GTATTCAGATTTCCATTTCAT
GTATTCAGATTTCCATTTCATC
TATTCAGATTTCCATTTCATC
TATTCAGATTTCCATTTCATCA
CCTCCTTCAGTCACTCCAGCAGA
CCTCCTTCAGTCACTCCAGCA
CCTCCTTCAGTCACTCCAGCAG
CTCCTTCAGTCACTCCAGCAGA
AAAGGCAATGAAAGAATATGG
ATAAGACAAGAAATGGCCAAC
ATAAGACAAGAAATGGCCAACA
TAAGACAAGAAATGGCCAACA
TTTATGACAAAGAAGAAATAAG
GTCGGGAAGATGATTGATGGA
GGGAAGATGATTGATGGAATT
The 13 repeated sequences are not shown again
